# Supplementary material for: Nonlinear Mixed-Effects Modelling of In Vitro Drug Susceptibility and Molecular Correlates of Multidrug Resistant Plasmodium falciparum
Source: PLoS One. 2013 Jul 24;8(7):e69505. doi: 10.1371/journal.pone.0069505 (PMC3722116; doi:10.1371/journal.pone.0069505)
Supplement: File S1 — In vitro drug susceptibility data and pfmdr1 polymorphisms of all isolates included in the analysis. Drug susceptibility data presented were generated from the standard two-stage regression analysis. (XLSX) [file pone.0069505.s001.xlsx]

## Sheet: supplementary_file1
				In vitro drug susceptibility data					Pfmdr1 polymorphisms											In vitro drug susceptibility data					Pfmdr1 polymorphisms											In vitro drug susceptibility data					Pfmdr1 polymorphisms
study	code	date	drug	emax	ec50_ngml	ec50_cv	e0	gamma	copynumber	cn	p86	p184	p1034	p1042	category
AA	323	1995-05-19	AS	0.941405	14.3571	10.2	-0.001918	4.43916	2.29	2	0	0	0	0	4
AA	324	1995-05-19	AS	0.984212	23.5624	9598.61	1.2e-05	9.99943	1.27	1	0	1	0	0	1
AA	346	1995-08-12	AS	0.964806	13.685	6.36	-0.019474	4.36195	1.1	1	0	1	0	0	1
AA	347	1995-08-25	AS	1.10253	1.80059	861.36	0.00378	19.5538	3.1225	3	0	0	0	0	5
AA	348	1995-08-26	AS	0.99821	0.65201	3.51	-0.004201	3.03514	2.54	3	0	1	0	0	5
AA	349	1995-09-04	AS	1.06502	1.92199	2564.09	0.05014	18.6799	0.915	1	0	0	0	0	1
AA	350	1995-09-11	AS	1.00128	0.833046	8.14	0.003771	7.60222	0.96	1	1	0	0	0	2
AA	353	1995-10-18	AS	1.18644	0.839211	22.05	0.009255	9.99952	3.26751	3	0	0	0	0	5
AA	355	1995-10-21	AS	0.973293	2.01125	3.54	0.026761	5.32184	1.09667	1	0	1	0	0	1
AA	3015	1995-11-11	AS	0.928845	3.09501	20.16	-0.004683	4.85222	1.145	1	0	1	0	1	3
AA	3025	1996-02-02	AS	1.00343	0.556561	7.22	0.083993	2.56448	1.175	1	0	1	0	0	1
AA	3031	1996-03-01	AS	1.01861	1.5052	6.36	-0.005771	3.44778	1	1	0	1	0	0	1
AA	3036	1996-05-27	AS	1.05596	2.66343	6.56	-0.0001	6.66379	1.62667	2	0	0	0	0	4
AA	3037	1996-04-15	AS	1.03231	4.05546	47.16	-0.050628	1.83613	2.73	3	0	1	0	0	5
AA	3045	1996-06-06	AS	0.992906	3.64871	34.44	0.01847	9.99859	2.355	2	0	0	0	0	4
AA	3049	1996-06-21	AS	0.959887	2.63013	17.1	0.003974	9.58279	1.95	2	0	1	0	0	4
AA	4007	1995-11-06	AS	0.998834	0.578467	2.5	-0.00359	2.61522	1.01	1	0	0	0	0	1
AA	4008	1995-11-11	AS	0.821002	6.49779	35.39	-0.001509	9.9995	2.43	2	0	1	0	0	4
AA	4020	1996-03-01	AS	1.24246	1.72897	12.53	0.012363	4.27406	3.41	3	0	0	0	0	5
AA	4025	1996-04-06	AS	1.17196	1.32033	7.4	0.019063	4.23276	0.97	1	0	0	0	0	1
AA	4029	1996-07-06	AS	0.979904	2.13064	479.43	0.002675	17.81	3.15	3	0	0	0	0	5
AA	5007	1996-04-08	AS	0.815572	5.11294	44.63	0.0129	7.53114	2.23	2	0	0	0	0	4
AA	5008	1996-04-15	AS	1.03129	4.73364	2.75	0.01516	3.82637	1.065	1	0	0	0	0	1
AA	5013	1996-05-14	AS	0.892742	2.94079	9.35	0.045034	8.56419	2.6	3	0	0	0	0	5
AA	5017	1996-06-24	AS	0.955468	1.03801	2.95	0.007058	3.56722	1.33333	1	0	1	0	0	1
AA	5018	1996-07-13	AS	0.820001	7.4247	12483	0.050148	19.064	2.1	2	0	0	0	0	4
AAP	157	1998-08-28	AS	0.999912	0.320324	12.73	0.008067	2.62912	1.18475	1	0	1	0	0	1
AAP	163	1998-08-31	AS	1.00095	0.458634	3.67	3.2e-05	2.76542	1.06038	1	0	0	0	0	1
AAP	164	1998-08-31	AS	0.984326	0.967649	7.33	-0.001419	2.48968	2.03781	2	0	0	0	0	4
AAP	200	1998-09-21	AS	1.16106	1.58491	14.63	0.009118	5.38253	0.948477	1	0	0	0	0	1
AAP	215	1998-09-29	AS	0.98855	0.85236	2.09	-0.006748	3.36273	1.14765	1	0	0	0	0	1
AAP	217	1998-10-01	AS	0.988686	0.714788	4.84	-0.012915	2.24176	0.968407	1	0	0	0	0	1
AAP	218	1998-10-01	AS	0.87539	2.09511	6.85	0.004264	3.66711	1.20889	1	0	1	0	0	1
AAP	219	1998-10-01	AS	1.00001	0.432686	18.45	1e-06	7.54315	0.874796	1	0	1	0	0	1
AAP	271	1998-10-19	AS	0.975299	1.61337	2.91	0.001105	8.00096	1.7261	2	0	0	0	0	4
AAP	293	1998-10-27	AS	0.99963	0.400558	3.19	0.001359	2.90256	0.904416	1	0		0	1	3
AAP	605	1999-04-13	AS	1.14276	0.440312	45.24	-0.000295	5.93875	3.18	3	0	1	0	0	5
AAP	618	1999-04-21	AS	0.942086	1.57841	5.4	0.01306	3.82534	1.24	1	1	0	0	0	2
AAP	621	1999-04-21	AS	0.998014	1.06482	2.63	-0.001428	4.03568	1.2	1	0	0	0	0	1
AAP	624	1999-04-22	AS	0.956745	1.06661	3.59	-0.000507	8.58983	0.98	1	1	0	0	0	2
AAP	631	1999-04-24	AS	1.18174	2.75431	9.07	0.002772	6.06815	2.41	2	0	0	0	0	4
AAP	636	1999-04-26	AS	1.16873	0.933118	22.06	-0.019116	1.80741	4.39	4	0	0	0	0	5
AAP	650	1999-04-29	AS	0.995802	6.49502	15.34	-0.117327	1.61593	3.98	4	0	1	0	0	5
AAP	702	1999-05-13	AS	1.2048	1.05535	18.49	0.006517	9.7908	1.96	2	0	0	0	0	4
AAP	703	1999-05-13	AS	1.13327	0.552145	2.77	0.000556	4.9517	1.37	1	0	0	0	0	1
AAP	730	1999-05-19	AS	1.00008	0.503097	0.7	0.001439	4.34279	1.7	2	0	0	0	0	4
AAP	878	1999-06-03	AS	1.00014	0.545113	0.71	0.000711	5.08094	3.02	3	0	0	0	0	5
AAP	1030	1999-08-18	AS	1.00004	0.596559	89.33	0.001224	18.1909	1.165	1	1	0	0	0	2
AAP	1033	1999-08-18	AS	1.00001	0.387978	10.49	0.00591	5.41246	1.02	1	0	0	0	0	1
AAP	1082	1999-09-22	AS	0.909943	2.25264	3.96	-0.006572	4.69817	2.77	3	0	0	0	0	5
AAP	1085	1999-09-23	AS	1.00024	0.554118	3.15	0.156534	3.39384	1.21656	1	0	0	0	0	1
AAP	1171	1999-10-30	AS	0.989124	0.218596	8.3	-0.009235	2.23298	1.75	2	0	0	0	0	4
AAP	1196	1999-11-11	AS	0.99	1.11322	153.63	0.001729	13.953	3.245	3	0	0	0	0	5
AAP	1202	1999-11-12	AS	0.95872	2.63679	22.56	0.001739	9.15266	1.17	1	0	0	0	0	1
AAP	1218	1999-11-18	AS	1.00647	3.70286	7.22	0.001701	6.8468	4.84	5	0	1	0	0	5
AAP	1278	1999-12-15	AS	1.04512	0.427272	4.74	0.081835	3.8849	1.165	1	0	1	0	1	3
AAP	1325	2000-01-07	AS	0.935453	0.296734	4.39	-0.006116	3.53033	1.1238	1	0	0	0	0	1
AAP	1373	2000-02-14	AS	0.973172	0.355781	4.61	-0.005073	3.46749	0.910707	1	0	2	0	0	1
AAP	1401	2000-03-11	AS	0.932516	0.345235	8.26	-0.001205	4.0332	1.23833	1	0	0	0	0	1
AL	93	1995-11-01	AS	0.947516	2.07856	6.09	2e-06	2.43824	1.82	2	0	0	0	0	4
AL	502	1995-11-03	AS	0.999004	0.623078	5.7	-0.001413	3.34394	1.42333	1	0	0	0	0	1
AL	506	1995-11-16	AS	0.982189	5.48928	4.48	-0.006522	3.91632	1.98667	2	0	0	0	0	4
ATK	8	2002-07-17	AS	1.04154	1.0315	3.96	-0.004778	3.77794	1.78649	2	0	0		0	4
ATK	11	2002-07-19	AS	1.00879	0.711349	2.07	0.015002	6.64758	1.01612	1	0	1		0	1
ATK	27	2002-07-26	AS	1.01633	1.97003	12.93	0.005029	9.99913	0.970103	1	0	1		0	1
ATK	33	2002-07-30	AS	1.01718	0.808765	12.08	0.008127	9.99726	1.94863	2	0	0		0	4
ATK	36	2002-07-31	AS	1.10258	0.376551	10.95	0.018263	5.12222	1.0107	1	0	1		0	1
ATK	39	2002-08-01	AS	1.05912	1.00321	2032.76	0.004186	17.3264	1.25942	1	0	0		0	1
ATK	41	2002-08-03	AS	0.982389	0.591356	3.13	0.01028	6.5323	1.00745	1	0	0		0	1
ATK	56	2002-08-22	AS	1.07096	0.542541	3.99	0.017398	7.70802	0.992032	1	1	0		0	2
ATK	73	2002-08-23	AS	1.04537	0.292963	3.26	0.039388	4.2233	1.05583	1	1	0		0	2
ATK	79	2002-08-28	AS	1.07961	0.716908	5.74	0.01531	7.63457	1.98134	2	0	0		0	4
ATK	80	2002-08-28	AS	0.945016	0.416869	4.88	0.011184	3.70585	0.9604	1	0	1		0	1
ATK	86	2002-08-28	AS	0.985538	0.507927	2.68	0.009424	7.57534	1.07145	1	0	0		0	1
ATK	87	2002-08-29	AS	0.94388	0.192707	2.99	0.003236	3.92009	0.906539	1	1	0		0	2
ATK	94	2002-09-07	AS	0.855208	0.32728	5.05	0.033066	2.98768	0.901732	1	0	0		0	1
ATK	98	2002-09-16	AS	1.04982	1.20027	3.45	0.037495	5.22733	1.05877	1	1	0		0	2
ATK	110	2002-09-24	AS	1.00996	2.48551	4.42	0.035129	5.1852	0.851034	1	0	0		0	1
ATK	112	2002-09-28	AS	1.01415	1.38257	1.82	0.003577	5.55823	0.917073	1	0	0		0	1
ATK	118	2002-09-21	AS	1.03961	3.3331	3.11	0.00271	5.62287	1.83505	2	0	0		0	4
ATK	120	2002-09-25	AS	1.01016	0.823425	1.95	0.005308	6.00035	0.943837	1	0	1		0	1
ATK	124	2002-10-03	AS	0.998103	1.47883	5.7	0.000422	9.99723	0.966095	1	0	0		0	1
ATK	143	2002-10-18	AS	0.96599	0.748499	4.71	0.003592	6.44175	1.04519	1	0	0		0	1
ATK	145	2002-10-21	AS	0.989564	1.09714	2.21	0.005415	5.6671	0.950896	1	0	0		0	1
ATK	152	2002-10-21	AS	1.01681	0.760815	2.51	0.012591	5.08137	0.951897	1	0	0		0	1
ATK	153	2002-10-23	AS	0.98327	1.0757	5.43	0.004607	5.96528	2.55062	3	0	0		0	5
ATK	158	2002-10-22	AS	1.02599	0.330158	4.33	0.02634	5.95223	0.987834	1	0	1		0	1
ATK	162	2002-10-30	AS	1.06291	1.00214	3373.07	0.014414	17.6643	1.02047	1	0	0		0	1
ATK	179	2002-11-01	AS	1.03192	0.326597	2.1	0.003909	5.37408	0.921481	1	0	1		0	1
ATK	188	2002-11-08	AS	1.03058	0.539003	5.5	0.008827	9.9992	1.73011	2	0	0		0	4
ATK	189	2002-11-08	AS	1.00889	0.399547	2.7	0.006544	3.74551	1.82853	2	0	0		0	4
ATK	206	2002-11-19	AS	1.03532	0.718437	2.64	0.018815	4.56234	1.39613	1	0	0		0	1
ATK	207	2002-11-19	AS	1.0649	0.765602	3.9	0.004783	4.51618	0.998991	1	0	0		0	1
ATK	214	2002-11-23	AS	1.00508	1.57583	143.42	0.090181	5.6521	0.95071	1	0	0		0	1
ATK	226	2002-11-30	AS	0.948931	0.25868	3.46	0.001611	3.52371	1.08099	1	0	0		0	1
ATK	238	2002-12-06	AS	0.920155	1.30889	4.46	0.001552	6.28492	1.3956	1	0	0		0	1
ATK	241	2002-12-11	AS	0.974278	0.169646	8.98	0.116401	3.13161	0.998372	1	0	0		0	1
ATK	263	2002-12-16	AS	1.02042	0.184969	6.14	0.151515	4.898	0.954907	1	0	0		0	1
ATK	274	2002-12-19	AS	0.915989	0.248119	4.97	-0.004116	3.15052	0.966364	1	0	1		0	1
ATK	291	2002-12-25	AS	1.0089	0.422473	3.78	0.000499	4.41993	1.1005	1	0	0		0	1
ATK	311	2003-01-07	AS	1.13079	0.576684	5.15	-0.006501	4.59044	0.990008	1	0	0		0	1
ATK	324	2003-01-15	AS	0.993232	1.33428	9.93	0.007516	9.97487	1.87077	2	0	0		0	4
ATK	328	2003-01-17	AS	0.864583	0.484225	9.39	6.7e-05	2.71777	2.55262	3	0	0		0	5
ATK	352	2003-01-30	AS	0.946423	0.579396	12.12	0.005622	9.98841	1.99413	2	0	0		0	4
ATK	359	2003-02-05	AS	1.03692	1.05089	5.6	0.009209	5.31128	2.90242	3	0	0		0	5
ATK	372	2003-02-06	AS	1.05857	1.03758	645.32	0.006545	16.2587	1.71362	2	0	0		0	4
ATK	389	2003-03-10	AS	1.03529	0.291536	2.38	0.006217	6.16668	0.965831	1	0	0		0	1
ATK	392	2003-03-14	AS	1.07009	0.539125	5.57	0.004671	3.1139	1.73692	2	0	0		0	4
ATK	393	2003-03-17	AS	0.905146	1.03437	10.15	-0.014539	2.92829	2.89839	3	0	0		0	5
ATK	412	2003-04-18	AS	0.918548	0.611918	5.49	-0.001262	5.13017	0.928881	1	0	0		0	1
ATK	419	2003-04-22	AS	1.0466	0.260314	2.14	0.004816	3.94685	1.05581	1	0	0		0	1
ATK	427	2003-05-01	AS	0.972328	0.513579	3.33	0.029588	7.11813	2.84081	3	0	0		0	5
ATK	434	2003-05-13	AS	1.01741	0.726524	3.82	0.024849	3.09267	0.878023	1	0	1		0	1
ATK	435	2003-05-14	AS	1.0088	0.372826	3.21	0.01946	5.73488	2.38181	2	0	0		0	4
ATK	439	2003-05-16	AS	0.925968	0.309974	4.98	0.018304	6.09481	0.896676	1	0	1		1	3
ATK	448	2003-05-19	AS	1.00672	0.793649	5.22	0.001904	6.8699	0.952081	1	0	1		1	3
ATK	450	2003-05-20	AS	0.973925	1.14512	4.54	0.000245	6.33447	2.3882	2	0	1		0	4
ATK	467	2003-05-26	AS	0.957609	1.39972	4.31	0.001439	7.81429	2.60268	3	0	1		0	5
ATK	477	2003-06-02	AS	0.975813	2.1661	1083.47	0.001347	14.9173	0.962869	1	0	1		1	3
ATK	482	2003-06-04	AS	0.918222	0.278466	2.79	0.006317	5.70604	0.887684	1	0	1		0	1
ATK	483	2003-06-04	AS	0.836421	0.321797	9.94	0.012105	4.16494	0.82539	1	0	1		0	1
ATK	499	2003-06-10	AS	0.975711	0.41748	5.35	0.007776	6.27417	1.53385	2	0	0		0	4
ATK	523	2003-06-11	AS	1.07841	2.04597	5.24	0.006482	9.99288	0.905006	1	0	1		0	1
ATK	550	2003-07-04	AS	0.976674	1.42964	15.41	0.029954	9.98122	0.936885	1	0	1		1	3
ATK	588	2003-08-04	AS	0.998001	1.33533	2.9	0.011569	5.54545	0.898339	1	0	0		0	1
BUM	19	1995-06-07	AS	1.07035	11.4944	8.1	0.038562	7.54274	3.335	3	0	0	0	0	5
BUM	40	1995-08-07	AS	0.977884	15.2904	9.04	-0.06434	3.5111	2.895	3	0	0	0	0	5
BUM	45	1995-08-29	AS	1.00003	0.415301	3.39	0.015183	3.68474	1.02667	1	1	0	0	0	2
BUM	47	1995-09-04	AS	1.21205	2.78627	13.56	0.02257	6.56312	1.1	1	0	1	0	1	3
BUM	49	1995-09-05	AS	1.16565	3.29376	35.19	0.019526	9.99833	4.005	4	0	1	0	0	5
BUM	413	2000-09-08	AS	1.40548	1.83089	103.85	0.000941	9.9949	1.08789	1	0	0	0	0	1
BUM	1037	1995-08-31	AS	1.10806	2.12239	9.89	0.035959	9.6564	3.445	3	0	1	0	0	5
BUM	1044	1995-08-28	AS	1.02528	0.939625	19.82	0.006661	9.69854	2.155	2	0	1	0	0	4
BUM	1050	1995-10-05	AS	1.12623	6.70607	79.73	-0.02266	9.9964	3.92	4	0	0	0	0	5
BUM	1051	1995-09-27	AS	1.10671	3.08795	2.18	0.003612	5.69453	2.55333	3	0		0	0	5
BUM	1053	1995-10-02	AS	0.979677	1.9262	28.49	0.008463	8.90175	2.34	2	0	0	0	0	4
BUM	1055	1995-10-16	AS	0.95987	2.09216	1.86	0.024312	5.87891	1.2	1	0	0	0	0	1
BUM	1073	1996-02-25	AS	1.04992	1.91406	1508	0.031332	16.5662	2.63	3	0	0	0	0	5
BUM	3065	1996-01-16	AS	0.916081	1.60748	16.7	0.094063	2.8564	0.864482	1	0	0	0	0	1
C	223	1996-03-20	AS	0.993351	2.01425	2046.95	-0.000117	17.4068	0.897314	1	0	0	0	0	1
C	239	1996-03-26	AS	0.891698	9.61925	14.84	-0.00934	6.87718	1.7	2	0	0	0	0	4
C	248	1996-03-29	AS	0.715646	3.05178	32.91	-0.003641	9.99613	2.98667	3	0	0	0	0	5
C	251	1996-03-30	AS	0.900349	1.2472	6.49	-0.004049	4.26287	1.04	1	0	0	0	0	1
C	286	1996-04-11	AS	0.891668	4.97603	204.11	0.018812	13.8569	2.52	3	0	0	0	0	5
C	294	1996-04-15	AS	0.956546	4.15729	137.86	0.081812	15.5048	1.97333	2	0	0	0	0	4
C	389	1996-05-18	AS	0.822828	1.1951	10.36	-0.005084	6.07777	1.93074	2	0	0	0	0	4
C	390	1996-05-19	AS	0.912678	2.37218	10.85	-0.000827	9.89557	1.96385	2	0	0	0	0	4
C	417	1996-05-27	AS	1.04135	1.14657	7.07	-0.000362	8.41323	2.16398	2	0	0	0	0	4
C	423	1996-05-29	AS	1.04877	1.12489	41.02	0.01509	1.95209	3.11742	3	0	0	0	0	5
C	460	1996-06-11	AS	0.929846	1.22906	4.23	0.021703	4.13487	1.42271	1	0	0	0	0	1
C	468	1996-06-13	AS	0.905698	1.71727	3.02	0.019248	6.41183	1.18	1	0	0	0	0	1
C	471	1996-06-14	AS	0.915587	1.13116	24.97	0.156435	1.87869	1.095	1	0	1	0	1	3
C	477	1996-06-17	AS	0.950323	1.34854	1.64	0.010066	4.72903	1.07	1	1	0	0	0	2
C	495	1996-06-25	AS	1.00038	0.670777	4.41	0.027222	5.41791	1.25	1	1	0	0	0	2
C	506	1996-07-01	AS	0.825286	1.95964	61.71	0.01	9.98179	2.61	3	0	0	0	0	5
C	525	1996-07-04	AS	1.00044	1.67713	75.74	0.05251	15.1387	1.335	1	1	0	0	0	2
C	589	1996-07-21	AS	0.908239	2.84419	37.37	-0.037317	1.34605	1.93	2	0	0	0	0	4
FM	1026	1997-01-27	AS	1.14362	8.63949	2632.2	0.030644	16.4541	3.01667	3	0	0	0	0	5
FM	1027	1997-02-13	AS	0.860039	2.1591	324.87	0.062508	14.6556	2.65	3	0	1	0	0	5
FM	1072	1997-10-06	AS	1.00036	0.659846	5.62	-0.004929	2.90105	0.91	1	0	1	0	0	1
FM	1076	1997-10-29	AS	1.08958	1.34502	4.21	-0.001673	4.49866	3.16667	3	0	0	0	0	5
FM	1077	1997-11-05	AS	1.16085	1.2414	14.65	0.06226	8.4266	1.17	1	0	1	0	0	1
FM	1079	1997-11-07	AS	1.14202	1.10136	25.51	0.003223	9.99568	1.07	1	0	1	0	0	1
FM	1081	1997-11-09	AS	0.956375	1.96251	17.97	-0.050075	1.3245	1.83	2	0	0	0	0	4
FM	1085	1997-11-15	AS	1.111	2.96675	3.01	-0.001834	5.2478	1.61	2	0	0	0	0	4
FM	1086	1997-11-19	AS	0.996852	0.691685	11.19	-0.006137	2.64323	0.8	1	0	0	0	0	1
FM	2002	1996-12-17	AS	1.0133	1.45203	45.76	-0.099755	0.73148	1.78	2	0	0	0	0	4
FM	3005	1996-12-31	AS	0.992901	1.46696	22.46	-0.040475	1.26754	1.17	1	0	0	0	0	1
FMK	912	2000-04-07	AS	0.999826	0.172025	2.46	0.03963	3.92676	0.99215	1	0	1	0	0	1
HP	554	2001-11-08	AS	1.05847	0.557067	2.51	-0.002174	4.78653	0.979053	1	0	1		1	3
HP	557	2001-11-22	AS	0.966363	0.585717	3.09	-0.000619	3.5788	0.886362	1	0	1		1	3
HP	560	2001-12-01	AS	0.976016	0.655334	2.12	0.005038	5.01679	0.891765	1	0	0		0	1
HP	568	2001-12-22	AS	0.860989	1.94005	5.46	-0.001875	5.02725	0.996673	1	0	0		0	1
HP	569	2001-12-22	AS	0.941563	1.38968	10.12	0.001972	5.74404	1.03241	1	0	1		0	1
HP	577	2002-01-07	AS	1.06711	2.37657	4.63	0.004315	3.68642	1.07811	1	0	0		0	1
HP	579	2002-01-07	AS	1.10363	1.26882	3.27	0.009995	4.35083	1.06777	1	0	1		0	1
HP	590	2002-02-09	AS	1.02213	0.551642	1.89	0.002726	5.81528	0.906387	1	0	1		0	1
HP	593	2002-02-11	AS	1.00739	1.03434	5.08	0.004836	9.99914	0.922967	1	0	0		0	1
HP	597	2002-03-04	AS	1.27059	1.04661	3.29	0.03111	9.88473	3.12514	3	0	0		0	5
HP	599	2002-03-06	AS	0.969726	1.9912	4002.44	0.002293	18.9534	0.899598	1	0	0		0	1
HP	602	2002-03-25	AS	1.00153	0.63298	1.48	0.005559	6.13392	0.868379	1	0	1		0	1
HP	603	2002-04-10	AS	1.00022	0.30176	2.84	0.004584	6.02106	0.865241	1	0	0		0	1
HP	609	2002-05-13	AS	1.05171	0.574302	6.31	0.008598	7.73652	1.70386	2	0	0		0	4
HP	611	2002-05-17	AS	0.985009	0.48851	6.51	-0.007691	2.95548	0.956045	1	0	1		0	1
HP	612	2002-05-17	AS	1.057	0.91849	19.34	0.003697	9.99859	2.59544	3	0	0		0	5
HP	614	2002-05-20	AS	0.988417	0.362334	1.42	0.003943	5.27991	0.879428	1	1	0		0	2
HP	617	2002-05-21	AS	1.05225	0.321291	2.09	0.004352	4.96797	1.87694	2	0	0		0	4
HP	622	2002-05-26	AS	0.973724	0.827092	2.65	0.007008	4.90301	0.919914	1	0	1		0	1
HP	624	2002-06-03	AS	0.968313	0.674448	2.08	0.003958	5.23674	0.871236	1	0	1		0	1
HP	625	2002-06-03	AS	1.00103	0.199819	3.08	-0.001519	3.5283	0.854807	1	0	1		0	1
HP	626	2002-06-05	AS	0.99502	1.73086	20799.8	0.007564	25.0829	2.83417	3	0	0		0	5
HP	635	2002-06-18	AS	1.03197	0.986873	11.75	0.000352	9.99278	0.674261	1	0	0		0	1
HP	645	2002-07-12	AS	0.936849	2.04758	8.6	0.006557	9.99739	3.62325	4	0	0		0	5
HP	648	2002-07-16	AS	0.982972	0.427302	4.52	0.014822	6.60204	1.83564	2	0	0		0	4
HP	653	2002-07-24	AS	0.95188	0.469663	3.09	0.000377	4.34217	1.01522	1	0	1		0	1
HP	655	2002-07-26	AS	1.11162	0.363877	7.92	0.014675	4.17228	0.972519	1	0	1		0	1
HP	657	2002-07-29	AS	1.00163	1.08684	3.2	0.005732	7.54039	1.08472	1	0	0		0	1
HP	658	2002-08-06	AS	0.942899	0.543371	2.13	0.001272	5.61605	1.75395	2	0	0		0	4
HP	668	2002-09-09	AS	1.16541	1.08617	19279.4	0.109337	20.0822	1.95613	2	0	0		0	4
HP	685	2002-10-20	AS	1.01539	0.912541	2.94	0.017062	5.06498	1.04044	1	0	1		0	1
HP	686	2002-10-21	AS	0.878538	1.30319	7.67	0.019356	7.15519	1.85523	2	0	0		0	4
HP	694	2002-11-04	AS	1.04917	0.643941	3.73	0.009955	6.46158	1.86427	2	0	0		0	4
HP	696	2002-11-10	AS	1.01586	1.55071	2.64	0.003708	6.92086	1.94783	2	0	2		0	4
HP	698	2002-11-15	AS	1.02995	0.386543	5.48	0.017801	3.17891	1.00298	1	0	0		0	1
HP	700	2002-11-20	AS	1.04412	0.579839	2.68	0.067351	6.3843	1.53173	2	0	0		0	4
HP	707	2002-12-05	AS	0.930158	0.897098	4.74	-0.002906	3.34322	1.87245	2	0	0		0	4
HP	708	2002-12-06	AS	0.937183	0.345443	4.32	0.007058	3.05525	0.930519	1	0	0		0	1
HP	711	2002-12-11	AS	0.923664	0.752956	5.76	0.013624	5.65675	1.07336	1	0	0		0	1
HP	722	2002-12-27	AS	0.927865	0.458499	4.27	0.008212	6.09216	1.01218	1	0	0		0	1
HP	725	2003-01-02	AS	1.00214	0.292855	2.46	0.011425	4.33614	1.05303	1	0	1		0	1
HP	733	2003-01-20	AS	1.0374	0.405229	6.89	0.003579	4.10753	1.94575	2	0	0		0	4
HP	735	2003-01-24	AS	0.9742	1.01252	19.94	0.022697	9.99867	2.26029	2	0	0		0	4
HP	737	2003-01-27	AS	1.08477	0.324363	6.65	0.048632	2.81564	2.13066	2	0	0		0	4
HP	744	2003-02-20	AS	0.972778	0.367193	2.63	0.00354	5.32541	0.847437	1	0	0		0	1
HP	759	2003-04-24	AS	0.886039	0.173503	18.93	0.018485	1.93315	0.998198	1	0	1		0	1
HP	762	2003-04-30	AS	0.981556	0.444049	17.14	0.004204	9.99873	1.003	1	0	1		0	1
HP	766	2003-05-14	AS	1.03806	0.308326	3.11	0.004978	5.68557	0.908203	1	0	1		0	1
HP	771	2003-05-19	AS	1.0159	0.9611	3.39	-0.000101	4.81063	1.67992	2	0	0		0	4
HP	775	2003-05-28	AS	1.02861	0.64065	3.92	-0.002107	3.08732	0.89389	1	0	0		0	1
HP	776	2003-05-28	AS	0.973476	1.88126	4.63	0.003861	6.60955	2.45245	2	0	0		0	4
HP	777	2003-05-30	AS	1.13441	0.289814	9.77	0.029997	2.36391	1.00023	1	0	0		0	1
HP	780	2003-06-02	AS	0.984254	0.232525	6.27	0.032454	5.8942	0.878938	1	0	1		1	3
HP	784	2003-06-06	AS	1.04378	0.743289	58509.8	0.033647	12.527	0.884224	1	0	0		0	1
HP	788	2003-06-09	AS	0.881907	0.522907	2.2	0.006051	9.99205	0.949715	1	0	0		0	1
HP	790	2003-06-10	AS	0.952664	1.74708	8.51	0.003404	8.21881	0.974949	1	0	0		0	1
HP	791	2003-06-19	AS	1.03833	0.834445	3.64	0.001877	3.64688	0.857329	1	0	0		0	1
HP	794	2003-06-20	AS	0.988391	2.06784	442.67	0.016678	15.6225	3.38823	3	0	0		0	5
HP	798	2003-06-27	AS	1.14717	2.15681	7.15	0.015496	8.55724	0.820771	1	0	1		0	1
HP	805	2003-07-02	AS	1.01493	2.50648	15.85	0.020265	9.99917	0.914985	1	0	0		0	1
HP	809	2003-07-08	AS	0.889408	2.21336	702.63	0.044624	15.0383	0.915539	1	0	0		0	1
HP	813	2003-07-16	AS	1.0317	0.320914	13.46	0.001404	1.76273	0.974557	1	0	1		1	3
HP	825	2003-09-05	AS	1.10756	1.35029	4.47	0.025598	4.26244	0.972163	1	0	1		0	1
KUM	16	1995-06-20	AS	1.00509	1.0244	356.37	0.026267	15.8938	2.01	2	0	1	0	0	4
LF	3007	1995-11-07	AS	0.965604	2.30227	7.12	0.003021	6.28244	2.79	3	0	0	0	0	5
LF	5007	1996-03-22	AS	1.05786	2.27131	1042.06	-0.000487	15.7595	3.17	3	0	0	0	0	5
MAP	21021	1996-04-23	AS	0.953153	2.04894	6.61	0.000595	5.62771	1.06	1	0	0	0	0	1
MAP	22008	1995-12-24	AS	1.239	3.35112	32.03	0.002658	9.98129	1.77	2	0	0	0	0	4
MAP	22019	1996-04-16	AS	0.893381	2.46806	59.68	0.016771	10.8942	2.395	2	0	0	0	0	4
MAS	287	1995-04-05	AS	0.97498	3.34206	18.22	0.096999	5.56976	1.22667	1	0	1	0	0	1
MAS	290	1995-04-08	AS	0.903974	3.7549	9.3	0.051613	6.03388	3.18	3	0	0	0	0	5
MAS	346	1995-05-24	AS	1.04669	4.68861	500.82	0.119974	14.0887	2.095	2	0	1	0	0	4
MAS	397	1995-06-12	AS	0.82433	1.74179	41.49	0.003851	9.99419	1.97	2	0	0	0	0	4
MAS	405	1995-06-15	AS	0.99508	2.09986	322.95	0.001775	16.049	2.98667	3	0	0	0	0	5
MAS	464	1995-08-15	AS	0.87548	3.56196	5.48	-0.025779	3.18303	0.915	1	0	1	0	0	1
MAS	466	1995-07-19	AS	0.93325	1.31011	13.91	-0.018063	2.00521	1.36	1	0	1	0	0	1
MKK	1129	2001-04-03	AS	0.869428	1.77118	6.2	0.015823	4.71019	3.34591	3	0	0		0	5
MKK	1140	2001-04-03	AS	1.22966	0.487772	16.66	-0.017584	2.4702	1.03622	1	0	1		1	3
MKK	1148	2001-04-04	AS	1.11118	1.07029	4.08	0.031755	6.62006	3.58729	4	0	0		0	5
MKK	1152	2001-04-05	AS	1.11196	0.213726	8.13	-0.013115	2.3406	0.936076	1	0	1		0	1
MKK	1156	2001-04-05	AS	1.03133	0.462829	19.53	-0.008906	1.70759	1.95377	2	0	0		0	4
MKK	1217	2001-04-09	AS	1.0355	0.326639	22.76	0.121666	5.63174	1.0419	1	0	0		0	1
MKK	1253	2000-12-18	AS	0.916342	0.174798	34.05	-0.043524	0.947186	2.87182	3	0	0	0	0	5
MKK	1340	2001-04-13	AS	1.22062	0.486167	12.29	0.007511	2.32565	0.998164	1	0	0		0	1
MKK	1644	2003-06-20	AS	0.922227	1.18625	6.49	0.019951	7.25699	0.988022	1	0	1		0	1
MKK	1859	2003-07-02	AS	1.13851	3.14062	9.57	0.037547	5.8231	0.827561	1	0	1		0	1
MKK	1866	2003-07-01	AS	1.01178	1.62976	10.69	0.010319	9.61224	1.03604	1	0	1		1	3
MKK	1913	2001-05-11	AS	1.01855	0.808902	12.03	0.007645	3.51702	2.01983	2	0	0		0	4
MKK	1920	2001-05-12	AS	1.03425	0.249245	26.72	0.00961	1.54448	1.15366	1	0	1		0	1
MKK	1935	2001-05-14	AS	1.03642	2.91421	4.03	1e-05	3.11555	0.86935	1	0	1		0	1
MKK	1948	2003-07-07	AS	1.01949	2.09306	1.65	0.01088	6.3275	1.73105	2	0	0		0	4
MKK	1949	2003-07-07	AS	0.995297	2.24826	2.6	0.003899	4.99765	0.97643	1	0	1		0	1
MKK	1953	2003-07-08	AS	0.869102	2.17517	2.64	-0.001539	5.55388	0.969042	1	0	0		0	1
MKK	1985	2003-07-11	AS	1.00398	2.10171	1.71	0.005628	9.99649	0.974362	1	0	0		0	1
MKK	2118	2001-05-21	AS	1.04328	1.86438	6.03	0.000995	4.28748	2.11965	2	0	0		0	4
MKK	2172	2003-07-22	AS	0.965462	1.07602	6.58	0.062782	9.4805	0.893809	1	0	0		0	1
MKK	2196	2003-07-25	AS	1.04972	3.29625	3.94	0.004888	6.66991	1.8936	2	0	0		0	4
MKK	2235	2003-07-28	AS	0.91533	1.98602	2.76	0.014466	4.79101	0.818076	1	0	0		0	1
MKK	2239	2003-07-28	AS	0.993624	2.5947	7.96	0.003787	8.1055	0.82155	1	0	0		0	1
MKK	2273	2003-07-31	AS	1.00534	3.36761	3.05	0.015599	5.37055	0.961975	1	0	1		0	1
MKK	2283	2001-05-25	AS	1.07308	1.3272	9.46	0.0046	6.60202	2.37402	2	0	0		0	4
MKK	2286	2001-05-25	AS	1.04922	1.64641	29.63	0.014175	9.96297	0.928138	1	0	0		0	1
MKK	2474	2003-08-18	AS	1.01639	0.484452	4.39	0.025797	3.89827	0.960555	1	0	0		0	1
MKK	2509	2003-08-21	AS	0.865974	4.11413	8.08	0.003027	9.98689	2.5433	3	0	0		0	5
MKK	2788	2001-06-08	AS	0.942938	1.10899	14.21	0.015786	9.67907	1.91311	2	0	0		0	4
MKK	2870	2001-06-11	AS	1.01845	1.0519	5.83	0.013486	9.98833	2.50003	3	0	0		0	5
MKK	3429	2001-06-27	AS	1.24627	1.66449	38.78	0.041796	9.9827	0.966122	1	0	0		0	1
MKK	3939	2001-07-18	AS	0.943288	1.06603	5.91	-0.002363	5.25502	1.86326	2	0	0		0	4
MKK	3967	2001-11-03	AS	1.05895	3.36773	62.55	-0.013129	9.99705	2.04274	2	0	1		0	4
MKK	3969	2001-11-03	AS	1.06438	4.03066	18.95	-0.007321	8.40286	1.10754	1	0	1		0	1
MKK	3972	2001-07-19	AS	0.971157	2.72367	10.1	0.011745	7.96648	0.941874	1	0	1		0	1
MKK	4033	2001-11-07	AS	1.04799	1.80434	4.65	0.00737	8.8502	2.41052	2	0	0		0	4
MKK	4353	2001-08-06	AS	0.943025	5.6545	6.68	0.001415	5.86455	2.074	2	0	0		0	4
MKK	4435	2001-08-09	AS	1.2786	7.2425	7.66	0.000396	4.41433	2.99596	3	0	0		0	5
MKK	4735	2001-08-23	AS	1.07229	2.8158	14.9	-0.010165	2.57435	2.73791	3	0	0		0	5
MKK	4841	2001-08-29	AS	1.07519	1.05395	1.78	0.012661	4.55318	1.98859	2	0	0		0	4
MKK	4901	2001-08-31	AS	0.991444	0.880787	3.41	5e-06	3.32132	1.00634	1	0	1		0	1
MKK	5396	2001-09-29	AS	1.13421	0.399402	7.4	0.039864	3.34165	1.05896	1	0	0		0	1
MKK	5419	2001-10-01	AS	0.945132	0.275928	6.51	5e-06	2.40486	0.984928	1	0	1		0	1
MKK	5508	2001-10-05	AS	0.917675	0.542391	5.59	-0.017382	2.47296	0.922679	1	0	0		0	1
MKK	5553	2001-10-08	AS	1.15972	3.66186	10.77	0.000496	3.64441	0.956372	1	0	0		0	1
MKK	5574	2001-10-09	AS	1.01138	0.750473	4.24	0.010942	4.01482	0.898706	1	0	1		0	1
MKK	5618	2001-10-12	AS	0.986248	2.10769	1.54	0.00245	9.9993	1.30204	1	0	0		0	1
MKK	5636	2001-10-13	AS	1.03424	2.67911	6.7	-0.006565	4.28237	1.83864	2	0	0		0	4
MKK	6097	2001-11-12	AS	0.915749	1.1175	6.75	0.011038	3.04863	0.973433	1	1	0		0	2
MKK	6156	2001-11-15	AS	1.03422	1.22654	6.5	-0.00088	6.06231	1.01103	1	0	1		0	1
MKK	6246	2001-11-21	AS	1.11196	1.2213	5.39	0.000634	4.80796	0.967664	1	0	1		0	1
MKK	6248	2001-11-21	AS	1.01922	1.00209	1.34	0.013922	5.62729	0.932539	1	0	1		0	1
MKK	6318	2001-11-27	AS	0.993257	0.278684	4.79	0.014691	3.19368	1.06453	1	1	0		0	2
MKK	6332	2001-11-28	AS	0.995006	0.932446	1.74	0.009587	5.97014	0.946573	1	0	0		0	1
MKK	6346	2001-11-29	AS	0.96796	0.914156	7.92	0.007144	9.45985	0.956433	1	0	1		0	1
MKK	6348	2001-11-29	AS	1.16933	1.84178	4.55	0.000159	5.65583	1.87408	2	0	0		0	4
MKK	6576	2001-12-22	AS	0.937883	2.21366	3.06	-0.001927	5.84392	2.96335	3	0	1		0	5
MKK	6648	2001-12-31	AS	1.21812	3.58366	22049.2	0.070624	22.5841	1.1009	1	0	0		0	1
MKK	6663	2002-01-01	AS	1.01897	1.99221	1922	-0.000323	19.1669	3.2694	3	0	1		0	5
MKK	6708	2002-01-04	AS	1.00717	0.8324	4.53	0.00068	5.55454	1.91375	2	0	0		0	4
MKK	6808	2002-01-10	AS	0.96018	0.458693	4.79	0.018933	7.8497	0.878068	1	0	0		0	1
MKK	6828	2002-01-12	AS	1.00806	0.856948	71.02	0.082268	9.99483	0.959021	1	0	0		0	1
MKK	6831	2002-01-12	AS	1.37846	0.966282	7.98	0.003153	6.53333	1.02392	1	0	1		0	1
MKK	6932	2002-01-22	AS	0.733046	0.499166	15.41	0.01362	3.9615	0.987057	1	0	0		0	1
MKK	6984	2002-01-28	AS	1.07252	0.785306	4.82	0.017119	5.82364	2.6474	3	0	1		0	5
MKK	7007	2002-01-30	AS	1.3156	1.3137	28.23	-0.001886	9.71577	0.730552	1	0	0		0	1
MKK	7118	2002-02-14	AS	1.01258	0.520094	1.98	-0.001053	4.43009	0.792635	1	0	1		0	1
MKK	7151	2002-02-18	AS	1.03381	0.432036	2.88	0.002392	4.73399	0.892934	1	0	0		0	1
MKK	7193	2002-02-22	AS	1.01599	1.08097	2.19	-0.002072	3.52172	0.932137	1	0	1		1	3
MKK	7277	2002-03-05	AS	1.06149	0.947826	25.71	0.006833	9.99469	0.796142	1	0	1		0	1
MKK	7282	2002-03-05	AS	1.00584	0.404432	6.41	0.006317	6.38577	0.94954	1	0	0		0	1
MKK	7299	2002-03-07	AS	1.03374	0.716675	2.27	0.004819	6.60062	0.805631	1	0	0		0	1
MKK	7355	2002-03-11	AS	1.16701	1.94322	115.24	0.038523	9.14647	0.904562	1	0	0		0	1
MKK	7511	2002-03-25	AS	1.04593	1.32204	4.86	0.004184	6.30701	0.878205	1	0	1		0	1
MKK	7606	2002-04-05	AS	1.16313	1.67115	53.78	0.006263	9.92903	0.935251	1	0	1		0	1
MKK	7616	2002-04-06	AS	1.07145	0.553109	2.46	0.003227	6.32907	0.701418	1	0	0		0	1
MKK	8013	2002-05-13	AS	1.32275	0.404367	5.62	0.013227	4.51817	0.916224	1	0	1		1	3
MKK	8014	2002-05-13	AS	1.22929	0.780929	16.74	0.001715	9.99939	2.64596	3	0	1		0	5
MKK	8080	2002-05-18	AS	1.01496	0.955583	5.5	0.001017	7.24918	1.96292	2	0	0		0	4
MKK	8153	2002-05-23	AS	1.18822	1.34635	26647.1	0.013967	12.3595	3.55057	4	0	0		0	5
MKK	8189	2002-05-25	AS	0.96743	0.694905	6.88	0.004908	6.17909	1.88862	2	0	0		0	4
MKK	8211	2002-05-27	AS	1.0372	0.455352	24.31	0.009966	9.99072	0.900822	1	0	0		0	1
MKK	8232	2002-05-28	AS	0.954993	0.873746	8.55	0.010303	8.5782	1.56793	2	0	0		0	4
MKK	8263	2002-05-27	AS	0.851119	0.973976	100.34	0.054767	9.92931	0.87413	1	1	0		0	2
MKK	8269	2002-05-28	AS	0.931585	0.571986	3.41	0.002899	4.93323	0.910865	1	1	0		0	2
MKK	8280	2002-05-29	AS	0.978737	0.704646	2.76	-0.000142	7.82861	2.31852	2	0	0		0	4
MKK	8281	2002-05-30	AS	1.00686	1.04871	1.51	0.014057	9.6562	2.36568	2	0	0		0	4
MKK	8338	2002-06-03	AS	0.961674	0.481634	9.43	0.003373	9.99886	0.833664	1	1	0		0	2
MKK	8362	2002-06-04	AS	0.959307	1.21047	13.55	0.004043	8.58384	2.47003	2	0	0		0	4
MKK	8385	2002-06-06	AS	1.01559	0.430944	1.73	0.000848	4.86163	1.6742	2	0	0		0	4
MKK	8409	2002-06-07	AS	1.04484	0.745141	4.04	0.015727	8.05926	0.908686	1	0	0		0	1
MKK	8429	2002-06-08	AS	1.10558	0.901359	3.58	0.000383	5.48093	0.942793	1	0	1		0	1
MKK	8450	2002-06-10	AS	1.07813	1.30365	17.9	0.098261	7.94336	2.33772	2	0	0		0	4
MKK	8455	2002-06-10	AS	1.00626	0.800796	6.47	0.004976	9.99998	2.17974	2	0	0		0	4
MKK	8462	2002-06-10	AS	0.918448	1.17257	4.3	-0.000629	6.0688	1.09346	1	0	0		0	1
MKK	8496	2002-06-11	AS	0.983654	0.474247	1.1	0.004569	5.1127	0.890902	1	0	1		1	3
MKK	8498	2002-06-11	AS	1.00202	0.600069	2.23	0.004863	6.92018	0.999166	1	0	0		0	1
MKK	8553	2002-06-14	AS	0.999942	1.07461	5.47	0.009433	9.99915	1.72456	2	0	0		0	4
MKK	8565	2002-06-14	AS	1.00126	0.676981	3.48	-7e-06	6.63324	0.861914	1	0	0		0	1
MKK	8575	2002-06-15	AS	0.838848	0.403049	8.49	0.009964	2.63886	1.10891	1	0	0		0	1
MKK	8576	2002-06-15	AS	0.962645	0.10709	7.96	0.0602	1.51028	0.852522	1	0	0		0	1
MKK	8580	2002-06-15	AS	0.922943	0.988576	6424.13	0.039174	18.6986	1.72988	2	0	0		0	4
MKK	8583	2002-06-15	AS	1.00241	0.782112	29.44	0.019447	9.99861	0.840633	1	0	0		0	1
MKK	8584	2002-06-15	AS	0.812529	0.307978	7.52	0.003377	3.2598	0.867426	1	0	0		0	1
MKK	8608	2002-06-17	AS	1.04574	0.503843	5088.12	0.031075	20.097	2.61669	3	0	0		0	5
MKK	8690	2002-06-21	AS	1.0264	0.510543	6.56	0.002669	9.95865	0.857759	1	0	0		0	1
MKK	8692	2002-06-21	AS	1.06875	0.800737	94696.5	0.034035	13.3785	0.784621	1	0	0		0	1
MKK	8694	2002-07-29	AS	1.06354	0.722785	8.09	0.01882	5.42663	1.89188	2	0	0		0	4
MKK	8717	2002-06-24	AS	0.954811	0.831286	2.71	0.002658	5.51438	0.964044	1	0	1		0	1
MKK	8719	2002-06-24	AS	1.27239	0.964577	99.7	0.07914	9.99922	2.12806	2	0	0		0	4
MKK	8739	2002-06-25	AS	1.05988	0.210617	3.59	0.025011	3.13952	0.92484	1	0	1		0	1
MKK	8809	2002-07-01	AS	0.990819	0.538969	0.47	0.001429	5.36537	0.929876	1	0	1		0	1
MKK	8859	2002-07-04	AS	1.09111	0.529535	557.76	0.01832	15.5716	0.85566	1	0	0		0	1
MKK	8863	2002-07-05	AS	0.972438	0.107692	6.79	0.006831	1.85163	0.695864	1	0	0		0	1
MKK	9044	2002-07-18	AS	0.983994	0.638436	3.84	0.009987	7.56916	1.07698	1	0	0		0	1
MKK	9259	2002-08-01	AS	1.1034	1.5779	3840.72	0.039494	24.9002	1.9853	2	0	0		0	4
MKK	9274	2002-08-02	AS	0.882449	0.380226	19.64	0.000156	1.6957	1.07569	1	1	0		0	2
MKK	9612	2002-09-03	AS	0.937624	0.264666	12.28	0.048946	2.23949	0.968909	1	0	0		0	1
MKK	9733	2002-09-16	AS	0.958942	0.60446	3.35	0.015969	5.83617	0.950973	1	0	0		0	1
MKK	10098	2002-10-19	AS	0.98155	1.18456	2.77	0.009799	7.4061	1.04541	1	0	1		0	1
MKK	10164	2002-10-28	AS	1.06675	1.25712	2.4	0.001323	5.83677	0.947777	1	0	0		0	1
MKK	10247	2002-11-07	AS	0.985873	1.95483	64.26	0.00697	12.1128	1.74586	2	0	0		0	4
MKK	10282	2002-11-11	AS	1.1024	0.390282	2.64	0.011626	4.06065	1.01524	1	0	1		0	1
MKK	10446	2002-12-04	AS	0.86229	0.595973	5.16	0.003871	4.37253	1.37576	1	0	0		0	1
MKK	10480	2002-12-09	AS	1.22353	0.84381	45.48	0.016727	9.99525	0.957808	1	0	1		0	1
MKK	10499	2002-12-11	AS	0.974866	0.280791	5.66	0.032607	4.67396	1.02361	1	0	1		0	1
MKK	10501	2002-12-11	AS	1.09105	0.297507	3.94	0.063022	5.31989	1.64791	2	0	0		0	4
MKT	1093	1999-08-18	AS	0.824589	1.75603	4024.13	0.027604	19.2572	2.87846	3	0	0	0	0	5
MKT	2149	1999-10-09	AS	1.21952	1.00217	47.95	0.002733	9.99505	1.73543	2	0	1	0	0	4
MKT	2230	1999-11-17	AS	1.17614	0.292471	7.45	0.045473	6.28537	0.880462	1	0	1	0	0	1
MKT	2431	2000-04-15	AS	0.870442	0.349276	8.65	0.0415	6.06374	0.937138	1	0	1	0	0	1
MKT	2679	2000-11-08	AS	0.97356	2.52626	10.86	-0.037197	1.31958	1.25561	1	0	0	0	0	1
MKT	3234	1999-11-17	AS	1.06663	1.06253	366.98	0.001877	17.6862	2.14305	2	0	0	0	0	4
MKT	4137	1999-11-09	AS	0.914545	0.448165	10.57	-0.018143	2.02829	1.75274	2	0	0	0	0	4
MUM	2004	1995-05-09	AS	1.19063	2.76324	6.4	-0.003467	3.47404	1.43	1	0	0	1	1	3
NB	1020	1996-06-18	AS	0.976271	3.71008	2.91	0.004367	6.13092	2.51	3	0	1	0	0	5
NB	1073	1996-06-25	AS	1.05497	1.99465	550.96	0.00447	15.4568	2.02	2	0	0	0	0	4
OPD	100	1997-08-06	AS	0.949083	1.62	2.53	0.039411	4.38334	1.36	1	0	0	0	0	1
OPD	356	1996-07-09	AS	1.09344	3.72188	12965.3	0.00928	20.5258	3.68	4	0	0	0	0	5
OPD	497	1996-07-19	AS	0.908057	2.43999	12.53	-0.00862	1.63974	2.59667	3	0	0	0	0	5
OPD	556	1996-07-29	AS	0.943191	1.0422	4.3	0.002146	4.54003	1.75	2	0	0	1	0	4
OPD	719	1997-07-31	AS	0.909995	2.02732	1.94	0.008187	4.40023	1.07	1	0	0	1	0	1
PM	1055	1997-09-29	AS	0.791293	2.89881	20.82	-0.004732	9.99857	2.13407	2	0	0	0	0	4
PM	1065	1997-09-30	AS	1.12708	3.15191	4.83	-0.00862	3.72011	3.12446	3	0	0	0	0	5
PM	1066	1997-09-30	AS	1.01374	1.37157	8.65	-0.000692	3.05332	2.05187	2	0	0	0	0	4
PM	1080	1997-10-06	AS	0.984434	0.94213	3.13	-0.002237	3.62245	0.91	1	0	0	0	0	1
PM	1082	1997-10-06	AS	0.866315	4.26643	4.25	0.06178	7.56535	2.49137	3	0	0	0	0	5
PM	1087	1997-10-10	AS	1.02057	1.36261	20.89	0.024445	1.3682	1.73541	2	0	0	0	0	4
PM	1119	1997-10-22	AS	1.2169	3.31012	64.64	0.001305	9.95856	2.02	2	0	0	0	0	4
PM	1139	1997-10-31	AS	1.0003	0.727704	4.56	0.013226	5.45639	0.92	1	0	1	0	0	1
PM	1143	1997-11-03	AS	1.01916	3.51041	6.09	-0.004592	4.65195	0.984143	1	0		0	0	1
PM	1148	1997-11-06	AS	0.982904	1.53838	7.31	-0.006637	2.83197	1.22287	1	0	1	0	0	1
PM	2040	1997-10-13	AS	0.999652	2.6666	5.35	-0.002309	4.19405	2.18395	2	0	0	0	0	4
PM	2053	1997-10-28	AS	1.0416	1.02504	3.86	0.006647	3.65475	1.19803	1	0	0	0	0	1
PM	2055	1997-10-31	AS	1.04234	1.65005	3.31	-0.005403	4.28233	2.785	3	0	0	0	0	5
PM	2056	1997-11-05	AS	0.926026	1.22597	9.46	-0.012212	2.35369	1.03	1	0	1	0	0	1
PM	2057	1997-11-05	AS	1.05858	1.38501	23.22	-0.018427	2.15706	0.803075	1	0	1	0	0	1
PM	2060	1997-11-06	AS	0.802568	1.84906	140.34	0.011496	9.99822	2.07571	2	0	0	0	0	4
PM	3046	1997-10-08	AS	1.03004	1.4493	4.5	0.031706	4.03254	0.94	1	0	1	0	0	1
PM	3047	1997-10-08	AS	1.12455	1.67325	9.18	0.01016	2.66511	2.105	2	0	0	0	0	4
PM	3064	1997-10-28	AS	1.13458	2.704	4.59	0.011219	5.95263	2.87333	3	0	0	0	0	5
PM	3084	1997-11-15	AS	1.12847	1.2068	7.51	0.018114	7.15476	1.92056	2	0	0	0	0	4
PM	4012	1997-10-22	AS	0.966644	2.57982	4.25	0.000896	6.45157	2.62963	3	0	0	0	0	5
PM	4017	1997-11-07	AS	0.931881	2.26712	2.1	-0.000977	4.51418	2.01604	2	0	2	0	0	4
TMI	271	2001-10-16	AS	0.920043	2.30171	4.87	0.001196	5.47594	1.89637	2	0	0	0	0	4
TMI	314	2001-11-23	AS	0.981983	1.69238	12.77	0.002733	9.97468	1.10086	1	1	0	0	0	2
TMI	337	2002-01-02	AS	1.0686	1.98875	11.64	0.026003	9.99733	2.16831	2	0	0	0	0	4
TMI	1029	2001-05-07	AS	0.992557	0.199215	21.97	0.053597	3.94584	3.72732	4	0	1	0	0	5
TMI	1044	2001-05-14	AS	1.00189	0.311241	4.73	-0.00068	3.31475	0.966172	1	0	1	0	0	1
TMI	1051	2001-05-17	AS	0.834727	0.384412	7.3	0.00664	3.44775	0.914581	1	0	0		0	1
TMI	1105	2001-06-07	AS	1.08003	0.235888	14.08	0.013865	2.7888	0.993614	1	0	1		0	1
TMI	1216	2001-08-07	AS	1.11394	4.48898	8.07	-0.0158	4.5259	2.16345	2	0	0		0	4
TMI	1246	2001-08-27	AS	1.27525	0.502189	7.62	0.013166	4.30597	0.925275	1	0	1		1	3
TMI	1249	2001-08-28	AS	1.15523	0.423856	24.85	-0.007299	2.08804	0.986409	1	0	1		0	1
TMI	1250	2001-08-28	AS	0.952509	0.169156	13.56	0.021942	2.10303	1.22282	1	0	0		0	1
TMI	1277	2001-09-17	AS	0.924735	0.841071	10.5	0.002311	1.88514	2.06177	2	0	0		0	4
TMI	1301	2001-10-04	AS	1.04504	0.394835	4.96	0.011163	5.27954	0.942652	1	0	1		0	1
TMI	1304	2001-10-08	AS	0.984708	0.864051	16.55	0.010985	3.71846	1.00386	1	0	0		0	1
TMI	1306	2001-10-08	AS	0.965451	1.60387	12.57	-0.001803	5.35067	0.933402	1	0	1		0	1
TMI	1338	2001-11-02	AS	1.04649	3.75291	18123	0.003172	22.3664	1.83164	2	0	0		0	4
TMI	1341	2001-11-05	AS	1.02385	1.90968	31.02	0.034494	9.99934	0.89466	1	0	0	0	0	1
TMI	1351	2001-11-12	AS	0.98717	1.11933	2.06	-0.006668	4.36984	0.88726	1	0	1		0	1
TMI	1353	2001-11-15	AS	1.03088	0.820003	4.76	-0.003977	2.66262	1.00923	1	0	0		0	1
TMI	1368	2001-11-24	AS	1.10845	1.01536	2595.74	0.027224	18.156	0.886224	1	0	0		0	1
TMI	1374	2001-11-28	AS	0.969567	0.795097	2.57	0.008351	4.24608	1.03831	1	0	0		0	1
TMI	1378	2001-12-06	AS	0.885408	1.55407	18	-0.003988	7.13932	0.907244	1	1	0		0	2
TMI	1395	2002-01-07	AS	1.3419	1.18153	5.87	0.014471	5.74127	1.11917	1	0	1		0	1
TMI	1400	2002-01-10	AS	1.00329	0.958203	2.98	0.000183	4.64315	1.02114	1	0	0		0	1
TMI	1409	2002-01-18	AS	1.164	1.48244	4558.57	0.015818	29.0629	1.90281	2	0	0		0	4
TMI	1410	2002-01-18	AS	0.98884	0.953807	1308.65	0.066751	16.4535	1.98952	2	0	0		0	4
TMI	1419	2002-01-29	AS	0.948875	1.05798	2.44	-0.000722	4.50492	0.88074	1	0	1		0	1
TMI	1425	2002-02-09	AS	0.983738	1.09736	2.55	-0.002601	5.39387	1.87965	2	0	1		0	4
TMI	1426	2002-02-13	AS	1.0674	0.924433	2.9	0.002723	6.69177	1.87724	2	0	0		0	4
TMI	1428	2002-02-15	AS	0.966809	1.15741	8.53	1.1e-05	7.74096	0.91589	1	0	1		0	1
TMI	1443	2002-03-04	AS	0.998407	0.34409	4.52	0.022679	4.20541	0.975729	1	1	0		0	2
TMI	1444	2002-03-05	AS	1.02961	0.757618	2.7	0.007095	5.81763	0.951331	1	0	0		0	1
TMI	1448	2002-03-11	AS	1.1419	1.87284	21655.7	0.009924	21.4106	0.906762	1	0	1		0	1
TMI	1453	2002-03-14	AS	1.02528	0.740423	2.23	0.004012	6.68609	0.883958	1	0	0		0	1
TMI	1456	2002-03-27	AS	1.03307	0.86819	5479.42	0.005597	23.0957	0.859677	1	0	1		0	1
TMI	1461	2002-04-12	AS	0.987418	0.397406	1.59	0.003585	4.2326	0.839747	1	0	0		0	1
TMI	1466	2002-04-15	AS	1.00608	1.03967	923.37	0.011869	19.499	0.897781	1	0	0	0	0	1
TMI	1467	2002-04-15	AS	1.06662	0.67872	6680.93	0.072078	26.0996	0.839886	1	0	1		0	1
TMI	1476	2002-04-30	AS	1.15082	1.82638	15582.8	0.00403	21.2132	1.96189	2	0	0	0	0	4
TMI	1478	2002-05-02	AS	1.46194	1.56746	40.31	0.10736	9.51072	1.9808	2	0	0		0	4
TMI	1480	2002-05-02	AS	1.10455	0.483629	4.83	0.009529	7.26567	1.78416	2	0	1		0	4
TMI	1489	2002-05-14	AS	0.981384	1.33633	4.71	0.000661	6.64657	1.47341	1	0	0		0	1
TMI	1495	2002-05-18	AS	0.994583	0.888232	4.34	0.001406	7.91298	2.50833	3	0	0		0	5
TMI	1497	2002-05-20	AS	0.986287	2.11954	18.17	-0.024579	2.84716	1.6025	2	0	0		0	4
TMI	1499	2002-05-21	AS	0.940109	0.79091	1.84	0.00085	4.41826	0.952109	1	0	0		0	1
TMI	1521	2002-06-01	AS	1.08891	0.483428	3583.67	0.010026	18.1013	0.825724	1	0	0		0	1
TMI	1526	2002-06-04	AS	0.973662	0.466603	4.9	0.013646	5.06544	0.860097	1	0	0		0	1
TMI	1528	2002-06-06	AS	0.95225	0.837907	2.08	0.0011	5.73061	2.4276	2	0	0		0	4
TMI	1532	2002-06-10	AS	1.01218	0.640767	2.47	0.004809	7.09088	0.859671	1	0	0		0	1
TMI	1533	2002-06-10	AS	0.99559	1.24539	5.43	0.007853	7.11483	2.33258	2	0	0		0	4
TMI	1534	2002-06-17	AS	1.2058	0.48204	42.21	0.026556	9.99632	1.77384	2	0	0		0	4
TMI	1535	2002-06-17	AS	1.14862	0.22148	6.4	0.075677	3.91553	0.863973	1	0	0		0	1
UM	234	1995-04-06	AS	0.986718	0.749645	10.92	0.001172	1.66455	1	1	1	0	0	0	2
UM	242	1995-05-18	AS	0.97468	18.342	14.54	-0.077381	4.20785	2.69	3	0	0	0	0	5
UM	247	1995-06-08	AS	0.994778	1.49321	4.17	0.005498	3.71165	1.1	1	1	0	0	0	2
UM	262	1995-07-26	AS	1.2412	9.89076	22.87	0.125278	6.37951	1.21	1	0	1	0	1	3
UM	266	1995-08-17	AS	1.05877	10.3189	5.35	0.002978	4.80852	0.99	1	0	1	1	1	3
UM	271	1995-09-29	AS	1.092	4.06577	12.89	-0.000153	9.99816	1.88	2	0	0	0	0	4
UM	1261	1995-09-05	AS	1.08527	1.76907	18.71	0.022327	9.99915	3.48	3	0	1	0	0	5
VH	112	1995-05-27	AS	1.16274	4.77062	11.85	0.077957	6.16021	0.94	1	0	1	0	1	3
VH	114	1995-06-03	AS	1.11844	4.22255	3.02	0.015543	7.24026	0.875	1	0	1	1	1	3
VH	116	1995-06-08	AS	1.00073	0.658824	3.52	0.011784	3.00122	0.84	1	0	1	0	0	1
VH	117	1995-06-12	AS	1.10634	3.58795	28.29	0.035906	9.99127	1.575	2	0	1	0	0	4
VH	119	1995-06-13	AS	1.11746	3.68081	42.04	0.030603	9.99506	2.465	2	0	1	0	0	4
WAL	394	2002-11-23	AS	0.948111	0.559164	89.71	0.016848	13.0837	0.942183	1	0	0		0	1
AA	323	1995-05-19	CQ	0.878798	302.931	7.49	-0.009219	4.81037	2.29	2	0	0	0	0	4
AA	324	1995-05-19	CQ	0.940134	354.256	28.16	0.011779	9.97596	1.27	1	0	1	0	0	1
AA	326	1995-05-25	CQ	0.945347	266.132	5.81	-0.008226	4.26157	1.72	2	0	0	0	0	4
AA	346	1995-08-12	CQ	1.00019	396.835	19.66	-0.003791	8.90867	1.1	1	0	1	0	0	1
AA	347	1995-08-25	CQ	0.968045	140.869	11.75	0.00577	6.65034	3.1225	3	0	0	0	0	5
AA	348	1995-08-26	CQ	0.992272	34.3177	53.46	-0.094118	1.21641	2.54	3	0	1	0	0	5
AA	349	1995-09-04	CQ	1.15893	116.338	40.02	0.002763	1.95404	0.915	1	0	0	0	0	1
AA	350	1995-09-11	CQ	0.949746	317.744	5.6	0.019646	4.33338	0.96	1	1	0	0	0	2
AA	353	1995-10-18	CQ	1.06112	295.04	6.64	0.006647	4.56311	3.26751	3	0	0	0	0	5
AA	355	1995-10-21	CQ	0.880892	90.5433	11.34	-0.005019	3.09819	1.09667	1	0	1	0	0	1
AA	3025	1996-02-02	CQ	0.827492	473.2	21.85	0.000588	3.2617	1.175	1	0	1	0	0	1
AA	4016	1996-01-11	CQ	0.946624	120.174	11.02	0.070603	2.23596	4.64	5	0	0	0	0	5
AA	4020	1996-03-01	CQ	0.997422	85.9113	8.22	0.013579	4.25703	3.41	3	0	0	0	0	5
AA	5013	1996-05-14	CQ	0.903984	218.122	7.93	0.021999	4.42773	2.6	3	0	0	0	0	5
AA	5018	1996-07-13	CQ	0.982088	43.6851	22.11	-0.063842	0.91429	2.1	2	0	0	0	0	4
AAP	157	1998-08-28	CQ	0.728505	201.627	14.94	-0.013294	3.17469	1.18475	1	0	1	0	0	1
AAP	163	1998-08-31	CQ	0.897246	374.691	19.69	0.018134	3.5505	1.06038	1	0	0	0	0	1
AAP	164	1998-08-31	CQ	0.944008	227.193	8.1	0.01831	3.76423	2.03781	2	0	0	0	0	4
AAP	200	1998-09-21	CQ	0.933345	190.387	9.53	0.043716	4.97916	0.948477	1	0	0	0	0	1
AAP	215	1998-09-29	CQ	0.983814	33.8984	6.66	-0.023471	1.76947	1.14765	1	0	0	0	0	1
AAP	217	1998-10-01	CQ	0.857612	227.109	7.76	0.006068	4.2894	0.968407	1	0	0	0	0	1
AAP	218	1998-10-01	CQ	0.946607	205.701	6.99	0.028842	5.14369	1.20889	1	0	1	0	0	1
AAP	219	1998-10-01	CQ	0.872259	94.744	5.73	-0.004105	3.30753	0.874796	1	0	1	0	0	1
AAP	271	1998-10-19	CQ	1.02398	100.156	3.82	-0.009011	3.12241	1.7261	2	0	0	0	0	4
AAP	293	1998-10-27	CQ	1.15016	378.892	170.62	-0.001055	8.70919	0.904416	1	0		0	1	3
AAP	382	1998-11-30	CQ	0.933715	534.232	8.07	0.001086	3.4332	1.24728	1	1	0	0	0	2
AAP	605	1999-04-13	CQ	1.20205	306.601	8.09	-0.024244	4.04459	3.18	3	0	1	0	0	5
AAP	621	1999-04-21	CQ	0.889844	306.5	7.63	1.3e-05	3.31685	1.2	1	0	0	0	0	1
AAP	631	1999-04-24	CQ	0.933563	417.45	81.14	0.000119	5.81031	2.41	2	0	0	0	0	4
AAP	636	1999-04-26	CQ	0.957152	271.758	24.91	1.8e-05	2.42044	4.39	4	0	0	0	0	5
AAP	650	1999-04-29	CQ	0.942961	258	17.02	-0.126097	1.90152	3.98	4	0	1	0	0	5
AAP	730	1999-05-19	CQ	0.9452	594.442	9.96	-0.004084	3.36993	1.7	2	0	0	0	0	4
AAP	878	1999-06-03	CQ	0.957096	461.612	205.08	1.1e-05	5.85751	3.02	3	0	0	0	0	5
AAP	1030	1999-08-18	CQ	1.01263	136.775	7.16	0.023832	2.83259	1.165	1	1	0	0	0	2
AAP	1033	1999-08-18	CQ	0.994326	184.163	16.11	-0.070687	2.10267	1.02	1	0	0	0	0	1
AAP	1082	1999-09-22	CQ	0.940743	311.021	5.7	-0.067382	2.70377	2.77	3	0	0	0	0	5
AAP	1085	1999-09-23	CQ	0.953059	368.259	12.83	-0.025478	1.53534	1.21656	1	0	0	0	0	1
AAP	1171	1999-10-30	CQ	1.00419	1123.3	30.5	-0.01568	1.90062	1.75	2	0	0	0	0	4
AL	506	1995-11-16	CQ	0.962509	94.3916	21.95	-0.002084	2.16272	1.98667	2	0	0	0	0	4
ATK	8	2002-07-17	CQ	0.918157	289.819	37.34	-0.12149	0.872165	1.78649	2	0	0		0	4
ATK	11	2002-07-19	CQ	0.985626	168.168	3.35	0.005866	3.97924	1.01612	1	0	1		0	1
ATK	27	2002-07-26	CQ	0.96334	292.692	10.93	0.003861	3.94245	0.970103	1	0	1		0	1
ATK	33	2002-07-30	CQ	1.01491	133.316	13.76	0.006185	2.58968	1.94863	2	0	0		0	4
ATK	36	2002-07-31	CQ	0.975919	148.687	12.57	-0.011595	2.48731	1.0107	1	0	1		0	1
ATK	39	2002-08-01	CQ	0.961569	94.462	11.48	-0.004025	1.91145	1.25942	1	0	0		0	1
ATK	41	2002-08-03	CQ	0.955326	92.4724	9.84	0.012055	2.96949	1.00745	1	0	0		0	1
ATK	56	2002-08-22	CQ	0.997107	243.071	4.08	0.016981	4.06276	0.992032	1	1	0		0	2
ATK	73	2002-08-23	CQ	1.06721	187.699	46.96	0.141441	9.99503	1.05583	1	1	0		0	2
ATK	79	2002-08-28	CQ	0.966199	80.4708	7.62	-0.016904	2.55363	1.98134	2	0	0		0	4
ATK	80	2002-08-28	CQ	1.04774	76.7537	4.04	0.019814	3.8424	0.9604	1	0	1		0	1
ATK	86	2002-08-28	CQ	1.01587	96.2126	2.66	0.009112	3.81673	1.07145	1	0	0		0	1
ATK	87	2002-08-29	CQ	0.99116	77.5562	2.37	0.009964	3.92702	0.906539	1	1	0		0	2
ATK	94	2002-09-07	CQ	1.09676	93.3005	9.48	0.023408	2.03343	0.901732	1	0	0		0	1
ATK	98	2002-09-16	CQ	1.03208	289.835	3.14	0.032664	2.91451	1.05877	1	1	0		0	2
ATK	110	2002-09-24	CQ	1.03769	151.268	2.7	0.035878	3.98077	0.851034	1	0	0		0	1
ATK	112	2002-09-28	CQ	1.00052	277.274	2.01	0.000572	4.50144	0.917073	1	0	0		0	1
ATK	118	2002-09-21	CQ	0.994291	254.804	3.11	0.001799	3.99897	1.83505	2	0	0		0	4
ATK	120	2002-09-25	CQ	1.00228	159.759	2.34	0.005736	3.85544	0.943837	1	0	1		0	1
ATK	124	2002-10-03	CQ	1.05939	115.844	4.39	-0.002528	2.97399	0.966095	1	0	0		0	1
ATK	143	2002-10-18	CQ	1.16243	122.023	3.73	0.004211	4.08422	1.04519	1	0	0		0	1
ATK	145	2002-10-21	CQ	1.0071	112.638	3.69	0.000177	3.07501	0.950896	1	0	0		0	1
ATK	152	2002-10-21	CQ	0.969668	118.413	5.26	0.005288	3.41198	0.951897	1	0	0		0	1
ATK	153	2002-10-23	CQ	0.986009	57.0248	5.81	0.001973	2.38996	2.55062	3	0	0		0	5
ATK	158	2002-10-22	CQ	0.874117	172.533	6.51	0.019994	4.04376	0.987834	1	0	1		0	1
ATK	162	2002-10-30	CQ	1.01324	172.139	3.83	0.041656	4.99165	1.02047	1	0	0		0	1
ATK	179	2002-11-01	CQ	1.00496	73.4017	1.54	0.009675	3.44364	0.921481	1	0	1		0	1
ATK	188	2002-11-08	CQ	1.01391	155.078	1.75	0.012719	6.1875	1.73011	2	0	0		0	4
ATK	189	2002-11-08	CQ	1.13421	148.948	5.97	2e-06	3.27941	1.82853	2	0	0		0	4
ATK	206	2002-11-19	CQ	0.993074	182.386	2.43	0.009997	3.82641	1.39613	1	0	0		0	1
ATK	207	2002-11-19	CQ	0.933778	153.836	5.75	0.00199	3.54801	0.998991	1	0	0		0	1
ATK	214	2002-11-23	CQ	1.04403	97.2865	11.02	0.039996	2.78063	0.95071	1	0	0		0	1
ATK	226	2002-11-30	CQ	0.930743	72.8391	10.25	0.003355	5.17664	1.08099	1	0	0		0	1
ATK	227	2002-12-02	CQ	0.973789	79.7671	2.63	0.029279	5.97272	1.89526	2	0	1		0	4
ATK	238	2002-12-06	CQ	0.947622	279.036	4.82	0.004873	4.01043	1.3956	1	0	0		0	1
ATK	241	2002-12-11	CQ	0.954761	56.6403	8.62	0.128037	2.3211	0.998372	1	0	0		0	1
ATK	263	2002-12-16	CQ	0.836681	72.6795	8.77	0.106974	3.24694	0.954907	1	0	0		0	1
ATK	274	2002-12-19	CQ	0.960312	192.635	5.75	0.005136	6.19855	0.966364	1	0	1		0	1
ATK	291	2002-12-25	CQ	0.928062	295.499	3.64	0.004696	4.57425	1.1005	1	0	0		0	1
ATK	311	2003-01-07	CQ	0.971743	205.392	6.6	0.005508	4.79588	0.990008	1	0	0		0	1
ATK	324	2003-01-15	CQ	0.93053	205.462	3.45	0.008505	5.64865	1.87077	2	0	0		0	4
ATK	328	2003-01-17	CQ	0.931166	165.469	8.13	0.00397	2.32548	2.55262	3	0	0		0	5
ATK	352	2003-01-30	CQ	0.975121	112.348	5.34	-0.002594	2.59595	1.99413	2	0	0		0	4
ATK	359	2003-02-05	CQ	1.02363	211.027	2.53	0.030704	5.87463	2.90242	3	0	0		0	5
ATK	372	2003-02-06	CQ	0.976406	186.314	2.67	0.021547	5.43902	1.71362	2	0	0		0	4
ATK	389	2003-03-10	CQ	0.973871	206.881	3.59	0.019922	5.30031	0.965831	1	0	0		0	1
ATK	392	2003-03-14	CQ	1.17866	314.768	12.52	0.019104	2.88676	1.73692	2	0	0		0	4
ATK	393	2003-03-17	CQ	0.976059	113.841	3.72	-0.00351	2.86025	2.89839	3	0	0		0	5
ATK	412	2003-04-18	CQ	0.944305	165.734	3.29	0.003598	5.54874	0.928881	1	0	0		0	1
ATK	419	2003-04-22	CQ	0.96267	79.2457	6.22	0.000856	2.79298	1.05581	1	0	0		0	1
ATK	427	2003-05-01	CQ	0.94582	100.364	3.51	0.052244	3.74147	2.84081	3	0	0		0	5
ATK	434	2003-05-13	CQ	0.948757	256.606	8.21	0.033329	4.73522	0.878023	1	0	1		0	1
ATK	435	2003-05-14	CQ	1.06364	86.2484	4.07	0.048368	4.27514	2.38181	2	0	0		0	4
ATK	439	2003-05-16	CQ	1.08986	273.154	4.94	0.004457	5.9731	0.896676	1	0	1		1	3
ATK	448	2003-05-19	CQ	0.968645	206.083	3.63	0.007977	3.99743	0.952081	1	0	1		1	3
ATK	450	2003-05-20	CQ	0.951339	133.032	3.65	-0.004727	3.32405	2.3882	2	0	1		0	4
ATK	467	2003-05-26	CQ	0.93698	157.775	5.39	-0.006473	3.26899	2.60268	3	0	1		0	5
ATK	477	2003-06-02	CQ	0.969376	472.542	6.81	0.009984	9.18374	0.962869	1	0	1		1	3
ATK	478	2003-06-02	CQ	0.961344	183.51	5.53	0.061745	3.4626	0.864108	1	0	0		0	1
ATK	482	2003-06-04	CQ	1.05302	222.341	1.98	0.009833	5.29071	0.887684	1	0	1		0	1
ATK	483	2003-06-04	CQ	0.89277	163.053	7.68	0.011411	3.55985	0.82539	1	0	1		0	1
ATK	499	2003-06-10	CQ	0.915001	149.023	7.79	-0.001796	3.4936	1.53385	2	0	0		0	4
ATK	523	2003-06-11	CQ	0.944059	217.756	4.93	0.001202	5.37909	0.905006	1	0	1		0	1
ATK	550	2003-07-04	CQ	1.01394	48.3029	3.82	0.01089	6.44808	0.936885	1	0	1		1	3
ATK	588	2003-08-04	CQ	0.941639	120.885	3.33	0.004839	3.43021	0.898339	1	0	0		0	1
BUM	14	1995-05-24	CQ	0.969911	89.057	3.01	0.005158	4.93728	1.945	2	0	0	0	0	4
BUM	19	1995-06-07	CQ	0.970615	157.063	5.64	0.040795	5.47385	3.335	3	0	0	0	0	5
BUM	40	1995-08-07	CQ	1.00138	195.67	1.77	0.002115	4.58162	2.895	3	0	0	0	0	5
BUM	45	1995-08-29	CQ	0.884441	164.006	22.39	-0.042766	2.93388	1.02667	1	1	0	0	0	2
BUM	47	1995-09-04	CQ	0.890214	515.015	10.62	-0.08426	2.53368	1.1	1	0	1	0	1	3
BUM	49	1995-09-05	CQ	1.00939	196.269	5.42	0.006594	5.91803	4.005	4	0	1	0	0	5
BUM	1037	1995-08-31	CQ	1.07615	115.365	9.34	0.02848	4.55504	3.445	3	0	1	0	0	5
BUM	1042	1995-08-22	CQ	1.08589	357.485	41.29	0.004108	9.90045	3.05	3	0	0	0	0	5
BUM	1044	1995-08-28	CQ	1.00051	91.4185	4.21	-0.002395	3.38531	2.155	2	0	1	0	0	4
BUM	1050	1995-10-05	CQ	0.980518	243.936	7.76	0.018185	3.10169	3.92	4	0	0	0	0	5
BUM	1051	1995-09-27	CQ	1.11271	128.215	2.62	0.00127	4.2345	2.55333	3	0		0	0	5
BUM	1053	1995-10-02	CQ	0.950361	148.546	3.59	0.008733	5.06639	2.34	2	0	0	0	0	4
BUM	1055	1995-10-16	CQ	1.02855	178.606	2.52	0.005172	6.40141	1.2	1	0	0	0	0	1
BUM	1073	1996-02-25	CQ	0.883816	35.5224	24.3	-0.028923	1.68856	2.63	3	0	0	0	0	5
BUM	3065	1996-01-16	CQ	0.995244	170.084	9.28	0.054614	9.9949	0.864482	1	0	0	0	0	1
C	589	1996-07-21	CQ	0.947886	67.7346	9.2	0.023099	2.48058	1.93	2	0	0	0	0	4
FM	1072	1997-10-06	CQ	0.927763	116.671	3.4	-0.001457	5.04702	0.91	1	0	1	0	0	1
FM	1076	1997-10-29	CQ	0.917775	84.9813	5.19	-0.018617	2.52423	3.16667	3	0	0	0	0	5
FM	1077	1997-11-05	CQ	1.00391	84.7913	27.85	0.009735	1.35318	1.17	1	0	1	0	0	1
FM	1079	1997-11-07	CQ	0.979211	42.121	66.08	-0.098964	0.92473	1.07	1	0	1	0	0	1
FM	1081	1997-11-09	CQ	0.834782	68.0215	23.11	0.011605	1.42385	1.83	2	0	0	0	0	4
FM	1082	1997-11-14	CQ	0.863185	52.3803	16.95	0.106009	2.43164	1.04	1	0	0	0	0	1
FM	1085	1997-11-15	CQ	1.00221	148.206	4.73	0.000838	3.31118	1.61	2	0	0	0	0	4
FM	1086	1997-11-19	CQ	0.884062	45.8246	5.57	0.012424	4.33718	0.8	1	0	0	0	0	1
FM	2002	1996-12-17	CQ	0.809788	309.413	25.4	0.024358	1.79879	1.78	2	0	0	0	0	4
HP	554	2001-11-08	CQ	1.00141	80.3254	2.55	0.00592	4.46893	0.979053	1	0	1		1	3
HP	557	2001-11-22	CQ	1.05683	76.892	8.07	0.003824	3.3381	0.886362	1	0	1		1	3
HP	568	2001-12-22	CQ	0.888562	120.977	3.84	0.009161	5.11786	0.996673	1	0	0		0	1
HP	569	2001-12-22	CQ	0.895524	74.367	8.67	5.5e-05	2.76394	1.03241	1	0	1		0	1
HP	577	2002-01-07	CQ	1.02333	186.871	5.51	0.030164	6.26556	1.07811	1	0	0		0	1
HP	579	2002-01-07	CQ	1.05327	58.2943	3.21	0.036834	3.59079	1.06777	1	0	1		0	1
HP	581	2002-01-09	CQ	1.00338	86.5979	10.97	0.027225	9.86725	2.15576	2	0	0		0	4
HP	590	2002-02-09	CQ	0.976539	69.5803	1.97	0.001045	3.8779	0.906387	1	0	1		0	1
HP	593	2002-02-11	CQ	0.944664	96.1745	2.61	0.020429	3.79474	0.922967	1	0	0		0	1
HP	597	2002-03-04	CQ	0.709992	75.7732	13	0.014563	4.45735	3.12514	3	0	0		0	5
HP	599	2002-03-06	CQ	1.0669	127.459	2.82	0.003306	3.54611	0.899598	1	0	0		0	1
HP	602	2002-03-25	CQ	1.0516	98.9463	2.39	0.014738	5.08782	0.868379	1	0	1		0	1
HP	603	2002-04-10	CQ	0.992446	32.5449	2.33	0.008872	3.39264	0.865241	1	0	0		0	1
HP	609	2002-05-13	CQ	1.03993	50.2127	6.52	-0.001173	2.7978	1.70386	2	0	0		0	4
HP	611	2002-05-17	CQ	0.946412	37.4462	7.93	0.000804	2.83873	0.956045	1	0	1		0	1
HP	612	2002-05-17	CQ	0.981106	42.8148	1.48	-0.001797	4.27613	2.59544	3	0	0		0	5
HP	614	2002-05-20	CQ	1.03343	172.3	2.21	0.009999	6.58629	0.879428	1	1	0		0	2
HP	616	2002-05-21	CQ	0.965951	39.6842	4.53	0.019998	2.14298	1.94995	2	0	0		0	4
HP	617	2002-05-21	CQ	0.988971	89.7207	2.86	0.007642	5.75024	1.87694	2	0	0		0	4
HP	622	2002-05-26	CQ	1.06265	340.266	2.61	0.002582	5.63693	0.919914	1	0	1		0	1
HP	624	2002-06-03	CQ	1.05941	215.833	5.94	0.032513	5.7807	0.871236	1	0	1		0	1
HP	625	2002-06-03	CQ	1.10104	72.6247	3.31	0.010331	4.04186	0.854807	1	0	1		0	1
HP	626	2002-06-05	CQ	1.08798	92.3587	3.57	0.015418	4.7523	2.83417	3	0	0		0	5
HP	635	2002-06-18	CQ	0.944849	174.359	2.26	0.019051	5.84651	0.674261	1	0	0		0	1
HP	645	2002-07-12	CQ	0.968437	112.371	6.84	0.009291	5.32899	3.62325	4	0	0		0	5
HP	648	2002-07-16	CQ	1.01437	74.3707	4.88	0.015749	2.80565	1.83564	2	0	0		0	4
HP	653	2002-07-24	CQ	0.921456	134.161	10.5	-8.1e-05	3.21249	1.01522	1	0	1		0	1
HP	655	2002-07-26	CQ	0.97181	105.547	11.63	0.025609	2.62096	0.972519	1	0	1		0	1
HP	657	2002-07-29	CQ	1.02091	178.563	13.59	0.001408	3.02649	1.08472	1	0	0		0	1
HP	658	2002-08-06	CQ	0.961331	97.4793	12.51	-0.001174	2.79835	1.75395	2	0	0		0	4
HP	668	2002-09-09	CQ	1.01687	140.058	9.48	0.171443	2.8657	1.95613	2	0	0		0	4
HP	685	2002-10-20	CQ	0.98465	91.0081	7.22	0.011461	4.08449	1.04044	1	0	1		0	1
HP	686	2002-10-21	CQ	0.862114	63.6485	5.64	0.006613	3.15818	1.85523	2	0	0		0	4
HP	694	2002-11-04	CQ	1.04258	59.2033	3.29	0.011702	3.08802	1.86427	2	0	0		0	4
HP	696	2002-11-10	CQ	1.00556	118.628	2.65	0.010441	6.68573	1.94783	2	0	2		0	4
HP	698	2002-11-15	CQ	0.879704	80.6409	7.29	0.014363	2.59157	1.00298	1	0	0		0	1
HP	700	2002-11-20	CQ	1.02223	90.8919	4.4	0.049955	3.74349	1.53173	2	0	0		0	4
HP	707	2002-12-05	CQ	0.89557	343.337	12.4	-0.000814	3.49592	1.87245	2	0	0		0	4
HP	708	2002-12-06	CQ	0.931104	228.36	6.37	0.006757	2.8359	0.930519	1	0	0		0	1
HP	711	2002-12-11	CQ	0.925607	251.195	5.51	0.024932	4.75265	1.07336	1	0	0		0	1
HP	722	2002-12-27	CQ	0.88822	193.304	14.72	0.014668	4.74505	1.01218	1	0	0		0	1
HP	725	2003-01-02	CQ	1.03029	151.05	3.46	-0.004549	3.4794	1.05303	1	0	1		0	1
HP	733	2003-01-20	CQ	0.973293	111.011	3.42	-0.002234	2.93207	1.94575	2	0	0		0	4
HP	735	2003-01-24	CQ	0.979279	123.933	15.39	0.003253	1.81287	2.26029	2	0	0		0	4
HP	737	2003-01-27	CQ	1.16221	195.362	11.58	0.069833	4.14298	2.13066	2	0	0		0	4
HP	744	2003-02-20	CQ	0.986349	224.156	2.47	0.012797	6.22011	0.847437	1	0	0		0	1
HP	759	2003-04-24	CQ	1.00717	59.4996	11.95	0.048314	3.31641	0.998198	1	0	1		0	1
HP	762	2003-04-30	CQ	1.01492	100.068	4.95	0.006925	4.23544	1.003	1	0	1		0	1
HP	766	2003-05-14	CQ	1.12993	173.003	24.23	-0.014876	1.54408	0.908203	1	0	1		0	1
HP	771	2003-05-19	CQ	1.02894	170.332	6.1	-0.009052	3.04257	1.67992	2	0	0		0	4
HP	775	2003-05-28	CQ	0.970895	327.12	2.02	0.006302	6.75775	0.89389	1	0	0		0	1
HP	776	2003-05-28	CQ	1.00059	245.062	4.77	0.001965	3.37785	2.45245	2	0	0		0	4
HP	777	2003-05-30	CQ	0.988919	233.573	12.23	0.120121	4.6233	1.00023	1	0	0		0	1
HP	780	2003-06-02	CQ	1.00059	256.462	6.13	0.027996	4.67271	0.878938	1	0	1		1	3
HP	784	2003-06-06	CQ	0.848115	193.725	17.41	0.025559	2.13822	0.884224	1	0	0		0	1
HP	788	2003-06-09	CQ	0.88235	366.908	5.09	0.010775	4.67113	0.949715	1	0	0		0	1
HP	790	2003-06-10	CQ	1.29706	375.808	19.54	0.014467	9.09415	0.974949	1	0	0		0	1
HP	791	2003-06-19	CQ	0.942786	208.134	5.1	0.013137	5.4476	0.857329	1	0	0		0	1
HP	794	2003-06-20	CQ	1.05625	76.4848	4.04	0.006557	3.02224	3.38823	3	0	0		0	5
HP	798	2003-06-27	CQ	1.01666	29.2509	4.12	0.014559	5.19329	0.820771	1	0	1		0	1
HP	805	2003-07-02	CQ	0.962926	175.666	12.1	0.028191	9.96747	0.914985	1	0	0		0	1
HP	809	2003-07-08	CQ	0.96089	122.249	4.01	0.017219	3.00692	0.915539	1	0	0		0	1
HP	813	2003-07-16	CQ	0.988469	184.113	5.08	0.035949	3.56745	0.974557	1	0	1		1	3
HP	825	2003-09-05	CQ	1.03806	71.2522	5.86	0.078853	5.47784	0.972163	1	0	1		0	1
KUM	16	1995-06-20	CQ	0.935242	95.4801	5.75	0.021447	7.32758	2.01	2	0	1	0	0	4
MAP	21021	1996-04-23	CQ	0.851967	197.735	4.58	0.001468	4.12531	1.06	1	0	0	0	0	1
MAP	22008	1995-12-24	CQ	0.903212	684.177	3.1	0.008979	9.78877	1.77	2	0	0	0	0	4
MAP	22019	1996-04-16	CQ	1.15749	197.198	21.04	0.002099	1.87237	2.395	2	0	0	0	0	4
MAS	287	1995-04-05	CQ	0.92908	448.374	18.39	0.123196	5.23491	1.22667	1	0	1	0	0	1
MAS	290	1995-04-08	CQ	0.895003	247.172	9.79	-0.004167	2.75237	3.18	3	0	0	0	0	5
MAS	346	1995-05-24	CQ	0.934439	193.18	15.63	0.048663	2.88643	2.095	2	0	1	0	0	4
MAS	397	1995-06-12	CQ	0.855487	87.8321	15.18	-0.079521	1.74796	1.97	2	0	0	0	0	4
MAS	405	1995-06-15	CQ	0.88177	46.6548	5.14	-0.00761	2.76871	2.98667	3	0	0	0	0	5
MAS	464	1995-08-15	CQ	1.00502	481.637	5.15	-0.002107	4.94142	0.915	1	0	1	0	0	1
MAS	466	1995-07-19	CQ	1.01292	165.404	9.44	-0.012208	2.72388	1.36	1	0	1	0	0	1
MKK	1129	2001-04-03	CQ	0.904047	114.008	38.93	1.2e-05	1.27039	3.34591	3	0	0		0	5
MKK	1140	2001-04-03	CQ	0.911975	336.7	9.67	0.006646	9.99776	1.03622	1	0	1		1	3
MKK	1148	2001-04-04	CQ	0.906914	357.475	62.38	0.000242	2.29741	3.58729	4	0	0		0	5
MKK	1152	2001-04-05	CQ	1.12612	55.3857	14.72	-0.000421	2.43555	0.936076	1	0	1		0	1
MKK	1156	2001-04-05	CQ	0.769314	59.4659	10.8	0.001414	3.62752	1.95377	2	0	0		0	4
MKK	1217	2001-04-09	CQ	1.16687	461.342	108.83	0.00012	1.7408	1.0419	1	0	0		0	1
MKK	1340	2001-04-13	CQ	1.06427	349.302	23.45	4.1e-05	2.69277	0.998164	1	0	0		0	1
MKK	1644	2003-06-20	CQ	1.05835	174.357	4.48	0.012311	8.16933	0.988022	1	0	1		0	1
MKK	1859	2003-07-02	CQ	0.949147	79.7662	1.85	0.007064	5.32798	0.827561	1	0	1		0	1
MKK	1866	2003-07-01	CQ	0.947598	293.308	5.46	0.004178	4.02202	1.03604	1	0	1		1	3
MKK	1913	2001-05-11	CQ	1.01314	88.4389	9.39	0.024171	3.07924	2.01983	2	0	0		0	4
MKK	1920	2001-05-12	CQ	1.06123	37.6172	8.32	-0.01512	1.73214	1.15366	1	0	1		0	1
MKK	1935	2001-05-14	CQ	1.12726	225.113	5.87	0.007564	4.17732	0.86935	1	0	1		0	1
MKK	1948	2003-07-07	CQ	0.965261	120.4	2.23	0.00392	3.7874	1.73105	2	0	0		0	4
MKK	1949	2003-07-07	CQ	0.939492	39.7809	2.07	0.017952	6.3582	0.97643	1	0	1		0	1
MKK	1953	2003-07-08	CQ	1.02026	122.064	3.48	0.006349	4.92929	0.969042	1	0	0		0	1
MKK	1985	2003-07-11	CQ	0.956211	195.403	5.69	0.006461	6.60252	0.974362	1	0	0		0	1
MKK	2118	2001-05-21	CQ	1.02177	111.162	129.37	3.8e-05	0.838271	2.11965	2	0	0		0	4
MKK	2172	2003-07-22	CQ	0.96157	136.357	4.84	0.01	5.29575	0.893809	1	0	0		0	1
MKK	2196	2003-07-25	CQ	0.935432	101.29	3.78	0.00535	3.04696	1.8936	2	0	0		0	4
MKK	2235	2003-07-28	CQ	0.987844	166.609	1.89	0.017503	5.32023	0.818076	1	0	0		0	1
MKK	2239	2003-07-28	CQ	0.941687	92.2613	4.46	0.004671	4.04604	0.82155	1	0	0		0	1
MKK	2273	2003-07-31	CQ	1.03971	161.519	2.66	-0.006153	3.87881	0.961975	1	0	1		0	1
MKK	2283	2001-05-25	CQ	1.15428	44.6024	33.71	0.053294	9.96395	2.37402	2	0	0		0	4
MKK	2286	2001-05-25	CQ	0.944285	53.9209	15.76	0.015236	5.74572	0.928138	1	0	0		0	1
MKK	2474	2003-08-18	CQ	0.989575	364.944	12.89	0.009998	9.98934	0.960555	1	0	0		0	1
MKK	2509	2003-08-21	CQ	0.931203	95.6676	4.34	0.009834	5.9236	2.5433	3	0	0		0	5
MKK	3939	2001-07-18	CQ	0.937038	119.29	8.61	0.017792	2.79519	1.86326	2	0	0		0	4
MKK	3967	2001-11-03	CQ	1.02804	109.723	3.81	0.048163	4.2144	2.04274	2	0	1		0	4
MKK	3969	2001-11-03	CQ	0.989202	125.487	5.88	0.003167	3.76204	1.10754	1	0	1		0	1
MKK	3972	2001-07-19	CQ	0.921358	114.958	4.36	-0.006103	2.42703	0.941874	1	0	1		0	1
MKK	4033	2001-11-07	CQ	1.0124	47.2533	5.71	0.010802	2.63931	2.41052	2	0	0		0	4
MKK	4435	2001-08-09	CQ	1.01831	73.0064	4.79	0.003056	2.37974	2.99596	3	0	0		0	5
MKK	4735	2001-08-23	CQ	1.11091	48.1986	7.22	-0.008428	4.04643	2.73791	3	0	0		0	5
MKK	4841	2001-08-29	CQ	1.02513	52.8489	3.59	0.008443	2.32979	1.98859	2	0	0		0	4
MKK	4901	2001-08-31	CQ	1.02019	78.8189	5.55	0.00421	3.70501	1.00634	1	0	1		0	1
MKK	5396	2001-09-29	CQ	1.01234	140.298	6.87	0.026332	2.36314	1.05896	1	0	0		0	1
MKK	5419	2001-10-01	CQ	0.991108	167.042	5.42	0.011722	3.07778	0.984928	1	0	1		0	1
MKK	5508	2001-10-05	CQ	0.914685	299.308	4.66	-0.002167	6.04703	0.922679	1	0	0		0	1
MKK	5553	2001-10-08	CQ	0.988116	138.892	3.06	0.000447	3.9581	0.956372	1	0	0		0	1
MKK	5574	2001-10-09	CQ	1.02035	45.6621	2.59	0.003865	2.89913	0.898706	1	0	1		0	1
MKK	5618	2001-10-12	CQ	1.19984	128.181	20.29	0.019229	4.02785	1.30204	1	0	0		0	1
MKK	5636	2001-10-13	CQ	0.968761	181.218	6.65	0.027114	3.19869	1.83864	2	0	0		0	4
MKK	6097	2001-11-12	CQ	1.01253	178.799	4.57	0.007477	7.54599	0.973433	1	1	0		0	2
MKK	6156	2001-11-15	CQ	0.973505	60.1846	3.43	0.003174	3.0231	1.01103	1	0	1		0	1
MKK	6246	2001-11-21	CQ	0.987306	70.2372	3.29	0.003546	4.57826	0.967664	1	0	1		0	1
MKK	6248	2001-11-21	CQ	1.12814	82.8797	2.88	0.021768	5.05861	0.932539	1	0	1		0	1
MKK	6318	2001-11-27	CQ	1.01384	115.02	2.03	0.010698	5.9297	1.06453	1	1	0		0	2
MKK	6332	2001-11-28	CQ	0.954385	90.0915	2.01	0.022781	4.61294	0.946573	1	0	0		0	1
MKK	6346	2001-11-29	CQ	0.994597	158.761	3.34	0.010286	7.2466	0.956433	1	0	1		0	1
MKK	6348	2001-11-29	CQ	1.00862	84.0712	2.62	4e-06	4.15545	1.87408	2	0	0		0	4
MKK	6576	2001-12-22	CQ	1.0076	53.7895	5.26	-0.006796	2.19432	2.96335	3	0	1		0	5
MKK	6648	2001-12-31	CQ	0.987514	163.529	4.11	0.035655	4.62808	1.1009	1	0	0		0	1
MKK	6663	2002-01-01	CQ	1.00613	29.5724	5.67	4e-06	1.81418	3.2694	3	0	1		0	5
MKK	6708	2002-01-04	CQ	0.97293	44.7941	5.74	9e-06	2.48576	1.91375	2	0	0		0	4
MKK	6808	2002-01-10	CQ	0.947422	60.6367	7.19	0.009989	6.33609	0.878068	1	0	0		0	1
MKK	6828	2002-01-12	CQ	1.05758	87.4	20.45	0.030345	9.73073	0.959021	1	0	0		0	1
MKK	6831	2002-01-12	CQ	1.17005	99.3516	4.97	0.012087	5.61902	1.02392	1	0	1		0	1
MKK	6932	2002-01-22	CQ	0.934479	112.793	5.82	0.015931	4.8903	0.987057	1	0	0		0	1
MKK	6984	2002-01-28	CQ	1.09834	32.0197	4.78	0.024306	2.3737	2.6474	3	0	1		0	5
MKK	7118	2002-02-14	CQ	0.948488	68.6839	2.83	0.009055	3.68806	0.792635	1	0	1		0	1
MKK	7151	2002-02-18	CQ	1.01298	66.7416	2.74	0.004628	3.67205	0.892934	1	0	0		0	1
MKK	7193	2002-02-22	CQ	1.00057	127.29	3.88	0.004309	3.97758	0.932137	1	0	1		1	3
MKK	7277	2002-03-05	CQ	1.01211	90.6605	2.73	0.021442	4.10645	0.796142	1	0	1		0	1
MKK	7282	2002-03-05	CQ	1.04421	124.413	1.56	0.011251	5.66956	0.94954	1	0	0		0	1
MKK	7299	2002-03-07	CQ	1.01141	113.69	1.92	0.012501	5.40716	0.805631	1	0	0		0	1
MKK	7355	2002-03-11	CQ	0.985954	98.7319	7.04	0.033925	3.75465	0.904562	1	0	0		0	1
MKK	7511	2002-03-25	CQ	0.996337	175.452	12.02	0.02906	9.63762	0.878205	1	0	1		0	1
MKK	7606	2002-04-05	CQ	1.01788	83.8516	5.62	0.025318	9.21583	0.935251	1	0	1		0	1
MKK	7616	2002-04-06	CQ	0.963346	58.6309	3.49	-0.000236	2.88851	0.701418	1	0	0		0	1
MKK	8013	2002-05-13	CQ	1.05453	118.337	4.35	0.009271	4.80089	0.916224	1	0	1		1	3
MKK	8014	2002-05-13	CQ	0.968548	39.5603	3.04	0.008083	2.41	2.64596	3	0	1		0	5
MKK	8080	2002-05-18	CQ	1.0114	91.4362	7.27	0.083913	3.71099	1.96292	2	0	0		0	4
MKK	8153	2002-05-23	CQ	1.12182	117.395	10.34	0.038733	7.50868	3.55057	4	0	0		0	5
MKK	8189	2002-05-25	CQ	1.07775	38.8519	5.29	0.001535	2.3057	1.88862	2	0	0		0	4
MKK	8211	2002-05-27	CQ	0.99549	83.5964	5.08	0.006059	2.80478	0.900822	1	0	0		0	1
MKK	8232	2002-05-28	CQ	0.932777	49.6485	4.15	-0.000657	2.27532	1.56793	2	0	0		0	4
MKK	8263	2002-05-27	CQ	1.13028	82.0395	4.27	0.070793	4.42993	0.87413	1	1	0		0	2
MKK	8269	2002-05-28	CQ	0.917449	100.682	9.06	-0.000329	1.90868	0.910865	1	1	0		0	2
MKK	8280	2002-05-29	CQ	0.94114	52.3928	3.54	0.000554	2.89993	2.31852	2	0	0		0	4
MKK	8281	2002-05-30	CQ	0.992194	45.2386	12.97	0.014893	2.73737	2.36568	2	0	0		0	4
MKK	8338	2002-06-03	CQ	1.16248	173.189	58	0.016823	12.383	0.833664	1	1	0		0	2
MKK	8362	2002-06-04	CQ	0.812927	113.585	7.55	0.02738	3.24222	2.47003	2	0	0		0	4
MKK	8385	2002-06-06	CQ	0.981422	50.559	2.39	0.0038	2.91223	1.6742	2	0	0		0	4
MKK	8409	2002-06-07	CQ	1.07746	68.8258	3.23	0.028804	3.66894	0.908686	1	0	0		0	1
MKK	8429	2002-06-08	CQ	0.963719	260.887	3.55	0.009002	6.83499	0.942793	1	0	1		0	1
MKK	8450	2002-06-10	CQ	1.03828	83.3762	448.44	0.159111	16.0976	2.33772	2	0	0		0	4
MKK	8455	2002-06-10	CQ	0.943045	54.1177	3.22	0.000424	2.56142	2.17974	2	0	0		0	4
MKK	8462	2002-06-10	CQ	0.958226	144.652	4.28	0.010301	4.59273	1.09346	1	0	0		0	1
MKK	8496	2002-06-11	CQ	0.933167	111.777	2.53	0.007046	4.44862	0.890902	1	0	1		1	3
MKK	8498	2002-06-11	CQ	1.00639	93.2872	2.12	0.005884	3.32375	0.999166	1	0	0		0	1
MKK	8553	2002-06-14	CQ	0.978088	130.246	2.44	-0.002082	3.65671	1.72456	2	0	0		0	4
MKK	8565	2002-06-14	CQ	0.952978	182.589	21.36	0.001342	9.94416	0.861914	1	0	0		0	1
MKK	8575	2002-06-15	CQ	0.900981	84.9311	13.22	0.015939	2.74513	1.10891	1	0	0		0	1
MKK	8576	2002-06-15	CQ	0.912638	44.9076	9.42	0.126654	2.53018	0.852522	1	0	0		0	1
MKK	8580	2002-06-15	CQ	0.845445	43.6903	7.05	0.041692	2.77266	1.72988	2	0	0		0	4
MKK	8583	2002-06-15	CQ	0.919022	66.4455	4.78	0.046648	3.98684	0.840633	1	0	0		0	1
MKK	8584	2002-06-15	CQ	0.849182	85.5813	4.75	0.018244	4.89933	0.867426	1	0	0		0	1
MKK	8608	2002-06-17	CQ	0.994106	35.2924	4.32	0.042187	2.79043	2.61669	3	0	0		0	5
MKK	8690	2002-06-21	CQ	0.99607	183.191	3.37	0.031672	5.80199	0.857759	1	0	0		0	1
MKK	8692	2002-06-21	CQ	1.03563	136.124	6.59	0.034372	3.04331	0.784621	1	0	0		0	1
MKK	8694	2002-07-29	CQ	1.0106	70.0727	2.86	0.009439	2.56949	1.89188	2	0	0		0	4
MKK	8717	2002-06-24	CQ	1.10753	281.173	20.64	0.00353	9.99734	0.964044	1	0	1		0	1
MKK	8719	2002-06-24	CQ	1.0401	134.679	8	0.102207	3.07925	2.12806	2	0	0		0	4
MKK	8739	2002-06-25	CQ	0.937921	185.886	3.25	0.024553	4.39423	0.92484	1	0	1		0	1
MKK	8809	2002-07-01	CQ	1.00454	180.707	2.77	0.003303	6.06395	0.929876	1	0	1		0	1
MKK	8837	2002-07-03	CQ	0.903016	74.7839	4.7	0.015502	2.80345	1.74811	2	0	0		0	4
MKK	8859	2002-07-04	CQ	0.911041	139.889	7.21	0.009938	4.9812	0.85566	1	0	0		0	1
MKK	8863	2002-07-05	CQ	0.963665	116.58	5.08	0.042621	2.58062	0.695864	1	0	0		0	1
MKK	9044	2002-07-18	CQ	0.956373	133.412	2.64	0.020384	3.48382	1.07698	1	0	0		0	1
MKK	9259	2002-08-01	CQ	0.941316	146.499	11.74	0.024579	3.01676	1.9853	2	0	0		0	4
MKK	9274	2002-08-02	CQ	0.820529	159.886	26.57	-0.037796	1.25231	1.07569	1	1	0		0	2
MKK	9612	2002-09-03	CQ	0.905063	132.931	14.33	0.130124	1.89033	0.968909	1	0	0		0	1
MKK	9733	2002-09-16	CQ	0.958528	110.715	2.74	0.019688	3.21117	0.950973	1	0	0		0	1
MKK	10098	2002-10-19	CQ	0.987735	61.6069	4.33	0.007664	2.58987	1.04541	1	0	1		0	1
MKK	10164	2002-10-28	CQ	1.01155	175.534	2.19	0.007437	6.46084	0.947777	1	0	0		0	1
MKK	10247	2002-11-07	CQ	1.00445	191.844	2.69	-7e-06	6.10995	1.74586	2	0	0		0	4
MKK	10282	2002-11-11	CQ	0.988695	55.1171	1.98	0.012822	3.63961	1.01524	1	0	1		0	1
MKK	10446	2002-12-04	CQ	0.843891	315.296	6.34	0.002653	2.69089	1.37576	1	0	0		0	1
MKK	10480	2002-12-09	CQ	0.949044	350.08	17.15	0.014446	2.44829	0.957808	1	0	1		0	1
MKK	10499	2002-12-11	CQ	0.984548	77.2147	4.85	0.067871	2.9398	1.02361	1	0	1		0	1
MKK	10501	2002-12-11	CQ	1.08746	112.007	5.94	0.028861	2.96463	1.64791	2	0	0		0	4
MKT	1093	1999-08-18	CQ	0.962133	164.144	52.44	2.5e-05	1.18132	2.87846	3	0	0	0	0	5
MKT	2149	1999-10-09	CQ	0.916264	354.17	40.55	0.033365	9.44055	1.73543	2	0	1	0	0	4
MKT	2679	2000-11-08	CQ	0.8677	187.807	17.16	0.08985	3.03395	1.25561	1	0	0	0	0	1
MUM	2004	1995-05-09	CQ	1.01596	664.05	20.6	-0.059846	3.10647	1.43	1	0	0	1	1	3
NB	1020	1996-06-18	CQ	0.972187	62.1757	7.5	-0.002983	3.49272	2.51	3	0	1	0	0	5
NB	1073	1996-06-25	CQ	0.957574	121.668	7.68	-0.011441	3.21496	2.02	2	0	0	0	0	4
OPD	100	1997-08-06	CQ	1.06124	53.1288	9.55	0.036067	2.52449	1.36	1	0	0	0	0	1
OPD	497	1996-07-19	CQ	0.888537	58.9155	3.97	0.030268	4.6417	2.59667	3	0	0	0	0	5
OPD	556	1996-07-29	CQ	1.00206	83.8273	3.06	-0.003797	4.02859	1.75	2	0	0	1	0	4
OPD	719	1997-07-31	CQ	0.925536	142.491	8.38	-0.01813	2.49902	1.07	1	0	0	1	0	1
PM	1055	1997-09-29	CQ	0.858096	127.252	10.66	0.008748	2.52588	2.13407	2	0	0	0	0	4
PM	1065	1997-09-30	CQ	1.1249	67.5722	8.89	0.026161	5.88648	3.12446	3	0	0	0	0	5
PM	1066	1997-09-30	CQ	0.953887	39.665	15.02	-0.036106	1.4148	2.05187	2	0	0	0	0	4
PM	1080	1997-10-06	CQ	1.07019	41.9489	10.41	-0.008208	3.31631	0.91	1	0	0	0	0	1
PM	1082	1997-10-06	CQ	0.890768	67.5432	6.12	0.046743	3.36937	2.49137	3	0	0	0	0	5
PM	1087	1997-10-10	CQ	0.973655	23.3895	27.99	0.062302	1.26021	1.73541	2	0	0	0	0	4
PM	1119	1997-10-22	CQ	1.01777	227.767	13.19	-0.024759	2.98634	2.02	2	0	0	0	0	4
PM	1139	1997-10-31	CQ	1.14107	80.1258	13.09	-0.013722	2.92951	0.92	1	0	1	0	0	1
PM	1143	1997-11-03	CQ	0.93448	138.575	2.92	0.003072	5.15403	0.984143	1	0		0	0	1
PM	1148	1997-11-06	CQ	0.812475	71.5088	7.71	0.002604	3.99888	1.22287	1	0	1	0	0	1
PM	2040	1997-10-13	CQ	0.874832	88.4849	5.62	-0.000508	3.72051	2.18395	2	0	0	0	0	4
PM	2053	1997-10-28	CQ	0.862421	107.796	24	0.054889	2.11267	1.19803	1	0	0	0	0	1
PM	2055	1997-10-31	CQ	1.03047	77.2799	14.19	-0.034575	1.98574	2.785	3	0	0	0	0	5
PM	2056	1997-11-05	CQ	0.916394	80.3088	4.85	-0.015673	2.14013	1.03	1	0	1	0	0	1
PM	2057	1997-11-05	CQ	0.971105	76.427	7.35	0.001644	2.94008	0.803075	1	0	1	0	0	1
PM	3046	1997-10-08	CQ	0.994531	67.4202	8.68	0.062984	4.71615	0.94	1	0	1	0	0	1
PM	3047	1997-10-08	CQ	0.884701	39.836	6.85	0.028493	4.29328	2.105	2	0	0	0	0	4
PM	3064	1997-10-28	CQ	0.955234	201.135	8.73	0.00064	4.8672	2.87333	3	0	0	0	0	5
PM	3084	1997-11-15	CQ	0.977719	91.1987	10.49	-0.003057	3.04572	1.92056	2	0	0	0	0	4
PM	4012	1997-10-22	CQ	0.99573	105.805	37.89	-0.066269	1.68384	2.62963	3	0	0	0	0	5
PM	4017	1997-11-07	CQ	0.917035	134.873	9.28	-0.048055	2.43861	2.01604	2	0	2	0	0	4
TMI	271	2001-10-16	CQ	0.949039	92.2164	3.94	0.00018	3.61366	1.89637	2	0	0	0	0	4
TMI	314	2001-11-23	CQ	0.945907	147.405	7.59	0.02975	8.07559	1.10086	1	1	0	0	0	2
TMI	337	2002-01-02	CQ	0.949436	36.4861	6.33	0.002214	1.99865	2.16831	2	0	0	0	0	4
TMI	1029	2001-05-07	CQ	0.926946	46.9728	19.18	-0.007138	2.72887	3.72732	4	0	1	0	0	5
TMI	1044	2001-05-14	CQ	1.19523	50.4257	3.26	0.006129	2.5755	0.966172	1	0	1	0	0	1
TMI	1048	2001-05-16	CQ	1.18494	103.427	9.28	0.057067	3.22614	1.1107	1	0	1	0	1	3
TMI	1051	2001-05-17	CQ	0.908719	199.438	8.83	-0.006808	4.17651	0.914581	1	0	0		0	1
TMI	1105	2001-06-07	CQ	0.822478	37.3936	13.42	-0.00581	3.68314	0.993614	1	0	1		0	1
TMI	1216	2001-08-07	CQ	0.915307	96.6795	5.48	0.007623	4.99191	2.16345	2	0	0		0	4
TMI	1246	2001-08-27	CQ	1.43256	41.8075	858.92	0.102201	16.9775	0.925275	1	0	1		1	3
TMI	1249	2001-08-28	CQ	1.09746	91.2757	5.14	0.003937	3.817	0.986409	1	0	1		0	1
TMI	1250	2001-08-28	CQ	0.96411	89.3239	6.71	0.06224	2.34307	1.22282	1	0	0		0	1
TMI	1277	2001-09-17	CQ	1.25105	70.7436	13.43	0.114726	3.59127	2.06177	2	0	0		0	4
TMI	1301	2001-10-04	CQ	1.14204	109.811	4.12	0.021625	3.65653	0.942652	1	0	1		0	1
TMI	1304	2001-10-08	CQ	1.09671	169.965	1302.79	0.025551	20.1371	1.00386	1	0	0		0	1
TMI	1306	2001-10-08	CQ	1.06281	135.108	18.39	-0.018442	2.41268	0.933402	1	0	1		0	1
TMI	1338	2001-11-02	CQ	0.980238	104.082	2.37	0.000748	4.63858	1.83164	2	0	0		0	4
TMI	1341	2001-11-05	CQ	0.99004	109.681	9.66	0.047046	5.72778	0.89466	1	0	0	0	0	1
TMI	1351	2001-11-12	CQ	1.01376	98.3523	2.93	0.011636	4.45282	0.88726	1	0	1		0	1
TMI	1353	2001-11-15	CQ	0.910741	108.408	3.99	0.021512	4.26835	1.00923	1	0	0		0	1
TMI	1368	2001-11-24	CQ	0.998736	62.0409	2.59	0.020107	2.88528	0.886224	1	0	0		0	1
TMI	1374	2001-11-28	CQ	0.951256	77.7348	2.25	0.02311	4.65796	1.03831	1	0	0		0	1
TMI	1378	2001-12-06	CQ	0.961642	160.194	2.23	0.001747	4.06487	0.907244	1	1	0		0	2
TMI	1395	2002-01-07	CQ	1.10617	93.7469	3.72	0.011166	3.17359	1.11917	1	0	1		0	1
TMI	1400	2002-01-10	CQ	0.923925	93.4616	4.03	0.016218	6.17981	1.02114	1	0	0		0	1
TMI	1409	2002-01-18	CQ	0.966218	41.8202	9.66	0.057987	2.32338	1.90281	2	0	0		0	4
TMI	1410	2002-01-18	CQ	1.05347	43.5411	5.65	0.02192	3.5954	1.98952	2	0	0		0	4
TMI	1419	2002-01-29	CQ	0.949214	70.6245	2.37	-0.000568	3.37259	0.88074	1	0	1		0	1
TMI	1425	2002-02-09	CQ	1.03094	70.8701	2.73	0.005947	3.61025	1.87965	2	0	1		0	4
TMI	1426	2002-02-13	CQ	0.943859	91.118	2.53	0.000656	3.7881	1.87724	2	0	0		0	4
TMI	1428	2002-02-15	CQ	0.997941	57.4256	5.49	0.008429	3.92609	0.91589	1	0	1		0	1
TMI	1443	2002-03-04	CQ	1.02426	147.25	3.9	0.019331	3.84433	0.975729	1	1	0		0	2
TMI	1444	2002-03-05	CQ	1.05478	136.107	2.07	0.019483	5.98009	0.951331	1	0	0		0	1
TMI	1448	2002-03-11	CQ	0.994068	82.9232	34.73	0.035597	15.2042	0.906762	1	0	1		0	1
TMI	1453	2002-03-14	CQ	1.00801	91.7271	3.07	0.017597	6.83326	0.883958	1	0	0		0	1
TMI	1456	2002-03-27	CQ	1.2838	71.6492	6.81	6.4e-05	3.54555	0.859677	1	0	1		0	1
TMI	1461	2002-04-12	CQ	0.995566	78.1414	3.63	0.012537	4.28322	0.839747	1	0	0		0	1
TMI	1466	2002-04-15	CQ	0.982533	67.9967	5.23	0.018807	5.13774	0.897781	1	0	0	0	0	1
TMI	1467	2002-04-15	CQ	0.922003	44.0358	6.76	0.062123	2.61646	0.839886	1	0	1		0	1
TMI	1476	2002-04-30	CQ	0.947278	109.708	2.65	0.011561	4.0706	1.96189	2	0	0	0	0	4
TMI	1478	2002-05-02	CQ	1.1981	55.1039	16.51	0.023219	2.41115	1.9808	2	0	0		0	4
TMI	1480	2002-05-02	CQ	1.0498	67.3419	3.33	0.017783	4.30311	1.78416	2	0	1		0	4
TMI	1489	2002-05-14	CQ	0.972642	135.004	3.54	0.004148	4.68196	1.47341	1	0	0		0	1
TMI	1495	2002-05-18	CQ	0.987849	67.0736	24.26	0.023906	1.25356	2.50833	3	0	0		0	5
TMI	1497	2002-05-20	CQ	0.949503	72.9646	3.1	-0.003973	2.80107	1.6025	2	0	0		0	4
TMI	1499	2002-05-21	CQ	0.92456	78.4001	2.16	0.005637	3.83148	0.952109	1	0	0		0	1
TMI	1521	2002-06-01	CQ	1.06889	89.1877	4.09	0.040648	3.53649	0.825724	1	0	0		0	1
TMI	1528	2002-06-06	CQ	1.11532	104.371	3.41	0.001676	3.41605	2.4276	2	0	0		0	4
TMI	1532	2002-06-10	CQ	0.991115	87.1423	25.49	0.029578	11.0119	0.859671	1	0	0		0	1
TMI	1533	2002-06-10	CQ	0.953053	57.8587	3.38	0.002671	2.22112	2.33258	2	0	0		0	4
TMI	1534	2002-06-17	CQ	0.930126	51.1261	8.36	0.04905	1.85789	1.77384	2	0	0		0	4
TMI	1535	2002-06-17	CQ	1.01748	25.2314	9.65	0.040625	2.03884	0.863973	1	0	0		0	1
UM	234	1995-04-06	CQ	0.828894	216.665	14.21	-0.051096	1.98937	1	1	1	0	0	0	2
UM	242	1995-05-18	CQ	0.966295	104.843	6.1	6.7e-05	5.04658	2.69	3	0	0	0	0	5
UM	243	1995-05-18	CQ	1.01256	82.1545	3.9	0.005256	5.45677	3.34	3	0	0	0	0	5
UM	247	1995-06-08	CQ	0.901571	208.6	7.01	0.015132	7.13921	1.1	1	1	0	0	0	2
UM	271	1995-09-29	CQ	1.02455	351.543	7.79	0.001037	6.70122	1.88	2	0	0	0	0	4
UM	1245	1995-06-02	CQ	0.997084	112.294	3.87	0.015637	4.10708	2.02	2	0	0	0	0	4
UM	1261	1995-09-05	CQ	1.03523	131.831	4.38	0.0297	6.62734	3.48	3	0	1	0	0	5
VH	114	1995-06-03	CQ	0.990643	228.981	16.83	-0.035489	3.61615	0.875	1	0	1	1	1	3
VH	116	1995-06-08	CQ	0.822398	123.121	8.58	-0.0022	3.425	0.84	1	0	1	0	0	1
VH	117	1995-06-12	CQ	0.96882	150.511	5.07	0.022716	6.74528	1.575	2	0	1	0	0	4
VH	119	1995-06-13	CQ	1.0364	240.95	7.12	0.022981	3.79341	2.465	2	0	1	0	0	4
WAL	394	2002-11-23	CQ	0.950857	72.2907	2.57	0.021231	4.16372	0.942183	1	0	0		0	1
AA	3015	1995-11-11	LUM	0.934243	67.8893	11.13	-0.039954	3.5109	1.145	1	0	1	0	1	3
AA	3031	1996-03-01	LUM	0.994377	37.2771	11.35	-0.037441	3.08591	1	1	0	1	0	0	1
AA	3036	1996-05-27	LUM	0.835083	67.9353	17.29	-0.054757	1.81801	1.62667	2	0	0	0	0	4
AA	4025	1996-04-06	LUM	0.835708	79.6936	160.85	0.003058	5.29047	0.97	1	0	0	0	0	1
AA	4029	1996-07-06	LUM	0.957778	86.7904	85.37	0.000764	2.61261	3.15	3	0	0	0	0	5
AA	5017	1996-06-24	LUM	0.989264	20.2445	28.85	9e-06	1.38291	1.33333	1	0	1	0	0	1
AL	93	1995-11-01	LUM	1.01503	3.71911	9.06	0.018547	1.84417	1.82	2	0	0	0	0	4
ATK	8	2002-07-17	LUM	0.894077	65.1767	10.68	3.4e-05	3.92396	1.78649	2	0	0		0	4
ATK	11	2002-07-19	LUM	0.948668	29.103	5.88	1e-06	2.17159	1.01612	1	0	1		0	1
ATK	27	2002-07-26	LUM	0.958925	21.7663	5.69	-0.032457	2.02912	0.970103	1	0	1		0	1
ATK	33	2002-07-30	LUM	1.0012	70.0804	16.69	1e-06	3.13525	1.94863	2	0	0		0	4
ATK	36	2002-07-31	LUM	1.0028	18.2546	10.43	-0.030142	2.24748	1.0107	1	0	1		0	1
ATK	39	2002-08-01	LUM	1.0054	48.5779	5.48	9.2e-05	3.55864	1.25942	1	0	0		0	1
ATK	41	2002-08-03	LUM	0.999621	13.4292	2.49	0.018629	2.64752	1.00745	1	0	0		0	1
ATK	56	2002-08-22	LUM	0.928431	21.4365	16.23	2e-05	2.41936	0.992032	1	1	0		0	2
ATK	73	2002-08-23	LUM	1.00719	12.0142	13.02	0.067746	5.46445	1.05583	1	1	0		0	2
ATK	79	2002-08-28	LUM	0.987941	24.8261	9.46	-0.049657	1.74644	1.98134	2	0	0		0	4
ATK	80	2002-08-28	LUM	1.00903	19.655	8.18	0.008069	1.98856	0.9604	1	0	1		0	1
ATK	86	2002-08-28	LUM	0.962998	11.98	5.43	-0.029488	1.7393	1.07145	1	0	0		0	1
ATK	87	2002-08-29	LUM	0.953098	3.28626	4.61	-0.002426	2.40031	0.906539	1	1	0		0	2
ATK	94	2002-09-07	LUM	1.12374	3.56778	25.5	2.7e-05	1.03179	0.901732	1	0	0		0	1
ATK	98	2002-09-16	LUM	1.00619	35.1095	4.63	0.001927	2.19256	1.05877	1	1	0		0	2
ATK	110	2002-09-24	LUM	1.06392	42.8849	6.6	-0.050802	2.00257	0.851034	1	0	0		0	1
ATK	112	2002-09-28	LUM	0.974734	33.0783	10.19	-0.094297	1.70789	0.917073	1	0	0		0	1
ATK	118	2002-09-21	LUM	0.969341	38.1024	4.18	-0.033791	2.02772	1.83505	2	0	0		0	4
ATK	120	2002-09-25	LUM	0.99764	37.9758	12.05	1.8e-05	2.1172	0.943837	1	0	1		0	1
ATK	124	2002-10-03	LUM	0.966329	50.9818	14.48	6e-06	2.90865	0.966095	1	0	0		0	1
ATK	143	2002-10-18	LUM	1.16155	19.396	6.28	-0.033766	2.18513	1.04519	1	0	0		0	1
ATK	145	2002-10-21	LUM	0.995052	18.8101	6.05	2e-06	2.14305	0.950896	1	0	0		0	1
ATK	152	2002-10-21	LUM	0.975722	11.7459	8.2	5e-06	2.07806	0.951897	1	0	0		0	1
ATK	153	2002-10-23	LUM	0.94991	36.3456	10.72	2e-06	2.09438	2.55062	3	0	0		0	5
ATK	158	2002-10-22	LUM	0.971169	13.3058	19.26	-0.055458	1.2763	0.987834	1	0	1		0	1
ATK	162	2002-10-30	LUM	1.0202	8.26347	7.62	0.099533	2.03014	1.02047	1	0	0		0	1
ATK	179	2002-11-01	LUM	0.985624	9.52292	6.08	-0.02275	1.82312	0.921481	1	0	1		0	1
ATK	188	2002-11-08	LUM	0.986962	23.8367	4.44	0.01513	3.66722	1.73011	2	0	0		0	4
ATK	189	2002-11-08	LUM	1.08961	6.12902	7.45	-0.005604	1.84685	1.82853	2	0	0		0	4
ATK	206	2002-11-19	LUM	0.96032	17.6175	6.89	1e-06	1.72069	1.39613	1	0	0		0	1
ATK	207	2002-11-19	LUM	0.947026	13.6035	5.21	1.8e-05	2.07016	0.998991	1	0	0		0	1
ATK	214	2002-11-23	LUM	0.98475	56.0961	18.45	-0.0713	2.10865	0.95071	1	0	0		0	1
ATK	226	2002-11-30	LUM	1.02702	4.49403	17.01	-0.029123	1.30446	1.08099	1	0	0		0	1
ATK	227	2002-12-02	LUM	0.994653	2.97687	6.75	0.007717	2.05202	1.89526	2	0	1		0	4
ATK	238	2002-12-06	LUM	0.996787	12.3833	8.54	0.000168	2.43257	1.3956	1	0	0		0	1
ATK	241	2002-12-11	LUM	1.00869	10.3377	13.64	0.042449	1.51022	0.998372	1	0	0		0	1
ATK	263	2002-12-16	LUM	0.95148	9.25788	17.05	0.09367	1.936	0.954907	1	0	0		0	1
ATK	274	2002-12-19	LUM	0.971488	12.4881	4.71	0.010246	2.92639	0.966364	1	0	1		0	1
ATK	291	2002-12-25	LUM	0.920541	12.5809	6.99	0.006362	2.99657	1.1005	1	0	0		0	1
ATK	311	2003-01-07	LUM	0.959492	18.0344	7.58	-0.058405	1.71926	0.990008	1	0	0		0	1
ATK	324	2003-01-15	LUM	0.888352	56.1594	11.04	-0.057172	2.55971	1.87077	2	0	0		0	4
ATK	328	2003-01-17	LUM	0.947537	8.50921	5.93	0.021814	2.11638	2.55262	3	0	0		0	5
ATK	352	2003-01-30	LUM	0.975106	42.5418	6.08	-0.043399	2.86959	1.99413	2	0	0		0	4
ATK	359	2003-02-05	LUM	1.03123	16.6075	8.66	1.2e-05	3.09911	2.90242	3	0	0		0	5
ATK	372	2003-02-06	LUM	0.97874	49.7003	37.58	-0.064313	1.43817	1.71362	2	0	0		0	4
ATK	389	2003-03-10	LUM	0.988309	25.6497	11.01	1e-06	1.45922	0.965831	1	0	0		0	1
ATK	392	2003-03-14	LUM	1.07117	55.2034	25.33	0.031914	3.20389	1.73692	2	0	0		0	4
ATK	393	2003-03-17	LUM	0.975179	40.0383	6.96	6e-06	2.72775	2.89839	3	0	0		0	5
ATK	412	2003-04-18	LUM	0.953179	6.33781	5.61	0.003015	2.00493	0.928881	1	0	0		0	1
ATK	419	2003-04-22	LUM	0.94833	3.53344	13.52	0.034165	2.05095	1.05581	1	0	0		0	1
ATK	427	2003-05-01	LUM	0.981143	16.493	8.88	0.048312	1.94007	2.84081	3	0	0		0	5
ATK	434	2003-05-13	LUM	1.01299	16.5111	32.19	-0.065602	1.09144	0.878023	1	0	1		0	1
ATK	435	2003-05-14	LUM	0.964437	29.4632	17.68	7.3e-05	2.04419	2.38181	2	0	0		0	4
ATK	439	2003-05-16	LUM	1.01481	7.14346	3.19	0.018984	3.04089	0.896676	1	0	1		1	3
ATK	448	2003-05-19	LUM	0.982428	15.2835	10.41	0.000376	1.71673	0.952081	1	0	1		1	3
ATK	450	2003-05-20	LUM	0.984676	14.6307	5.83	0.000222	2.12307	2.3882	2	0	1		0	4
ATK	467	2003-05-26	LUM	0.967866	14.5032	6.19	-0.012098	2.57763	2.60268	3	0	1		0	5
ATK	477	2003-06-02	LUM	1.00035	9.27596	2.98	0.006427	3.29202	0.962869	1	0	1		1	3
ATK	478	2003-06-02	LUM	1.11813	31.054	16890.6	0.127537	22.0653	0.864108	1	0	0		0	1
ATK	482	2003-06-04	LUM	0.971725	5.50812	3.13	0.008812	2.70166	0.887684	1	0	1		0	1
ATK	483	2003-06-04	LUM	0.91133	7.20195	6.88	0.043675	1.7731	0.82539	1	0	1		0	1
ATK	499	2003-06-10	LUM	1.00049	12.663	5.23	-0.002565	1.95159	1.53385	2	0	0		0	4
ATK	523	2003-06-11	LUM	1.01528	8.7899	3.53	-0.000127	2.21369	0.905006	1	0	1		0	1
ATK	550	2003-07-04	LUM	0.978243	13.0306	5.69	0.008711	2.29604	0.936885	1	0	1		1	3
ATK	588	2003-08-04	LUM	0.899526	14.9432	5.73	0.008197	2.17882	0.898339	1	0	0		0	1
C	223	1996-03-20	LUM	0.841848	77.5238	33.04	-0.015904	7.57934	0.897314	1	0	0	0	0	1
C	239	1996-03-26	LUM	0.971458	63.1724	9.37	-0.061197	3.14268	1.7	2	0	0	0	0	4
C	248	1996-03-29	LUM	0.968302	41.218	15.77	-0.031543	2.82966	2.98667	3	0	0	0	0	5
C	251	1996-03-30	LUM	0.999509	30.2434	19.31	-0.023193	2.11643	1.04	1	0	0	0	0	1
C	294	1996-04-15	LUM	0.865067	66.3509	144.1	0.093551	9.96404	1.97333	2	0	0	0	0	4
C	389	1996-05-18	LUM	0.872927	57.4988	29.33	2.7e-05	2.69693	1.93074	2	0	0	0	0	4
C	390	1996-05-19	LUM	0.92398	41.7541	15.57	-0.053347	2.14237	1.96385	2	0	0	0	0	4
C	417	1996-05-27	LUM	1.03848	70.5063	20.3	7e-06	2.49036	2.16398	2	0	0	0	0	4
C	423	1996-05-29	LUM	0.903896	36.507	8.09	0.065275	4.88215	3.11742	3	0	0	0	0	5
C	460	1996-06-11	LUM	0.945124	40.2532	34.78	5e-06	1.60411	1.42271	1	0	0	0	0	1
C	468	1996-06-13	LUM	0.820602	42.7852	32.57	3e-06	1.91813	1.18	1	0	0	0	0	1
C	471	1996-06-14	LUM	1.0389	21.2585	31.51	-0.021104	1.06743	1.095	1	0	1	0	1	3
C	477	1996-06-17	LUM	0.890854	31.6748	21.18	0.01169	2.14045	1.07	1	1	0	0	0	2
C	495	1996-06-25	LUM	0.979301	17.2147	8.96	0.009432	3.44406	1.25	1	1	0	0	0	2
FM	3005	1996-12-31	LUM	1.07167	25.1821	4.46	-0.003392	2.67294	1.17	1	0	0	0	0	1
HP	554	2001-11-08	LUM	0.968306	15.3785	5.68	-0.018139	2.68483	0.979053	1	0	1		1	3
HP	557	2001-11-22	LUM	0.990298	4.21398	8.62	-0.004109	2.5622	0.886362	1	0	1		1	3
HP	568	2001-12-22	LUM	0.9682	19.9876	7.1	-0.00468	3.00874	0.996673	1	0	0		0	1
HP	569	2001-12-22	LUM	0.820849	48.9047	9.36	-0.016679	2.90515	1.03241	1	0	1		0	1
HP	577	2002-01-07	LUM	1.09325	7.04834	5.14	0.032115	2.63733	1.07811	1	0	0		0	1
HP	579	2002-01-07	LUM	1.06406	20.8188	6.16	0.024177	3.19436	1.06777	1	0	1		0	1
HP	581	2002-01-09	LUM	0.948969	16.587	6.21	0.004868	2.42712	2.15576	2	0	0		0	4
HP	590	2002-02-09	LUM	0.956363	6.48679	5.03	0.006625	2.74821	0.906387	1	0	1		0	1
HP	593	2002-02-11	LUM	0.934869	54.576	2.93	-0.018446	4.01181	0.922967	1	0	0		0	1
HP	597	2002-03-04	LUM	0.806348	42.3801	33.92	-0.015734	2.46486	3.12514	3	0	0		0	5
HP	599	2002-03-06	LUM	1.0273	20.5177	4.92	-0.005088	2.58951	0.899598	1	0	0		0	1
HP	602	2002-03-25	LUM	1.02385	15.5947	8.98	-0.034286	1.88543	0.868379	1	0	1		0	1
HP	603	2002-04-10	LUM	0.972256	18.1376	4.48	0.002169	2.89292	0.865241	1	0	0		0	1
HP	609	2002-05-13	LUM	0.966553	13.0387	6.56	-0.001671	2.6297	1.70386	2	0	0		0	4
HP	611	2002-05-17	LUM	0.943215	8.6048	6.84	-0.011336	2.40929	0.956045	1	0	1		0	1
HP	612	2002-05-17	LUM	0.934392	8.94798	5.43	-0.008224	2.26394	2.59544	3	0	0		0	5
HP	614	2002-05-20	LUM	0.955764	8.57679	6.54	-0.002528	2.2813	0.879428	1	1	0		0	2
HP	616	2002-05-21	LUM	0.92003	77.9694	6.45	-0.012846	3.28867	1.94995	2	0	0		0	4
HP	617	2002-05-21	LUM	0.972863	26.6835	3.02	-0.018974	2.63991	1.87694	2	0	0		0	4
HP	622	2002-05-26	LUM	1.01149	35.9195	12.92	-0.079246	1.90254	0.919914	1	0	1		0	1
HP	624	2002-06-03	LUM	1.00257	28.0163	4.03	-0.029695	2.08033	0.871236	1	0	1		0	1
HP	625	2002-06-03	LUM	0.973396	7.65121	3.22	-0.006833	2.59916	0.854807	1	0	1		0	1
HP	626	2002-06-05	LUM	0.994548	61.794	5.07	0.023401	10.7495	2.83417	3	0	0		0	5
HP	635	2002-06-18	LUM	0.956111	50.9476	5.11	-0.083098	2.75638	0.674261	1	0	0		0	1
HP	645	2002-07-12	LUM	0.979103	48.9242	19.81	-0.10732	2.22121	3.62325	4	0	0		0	5
HP	648	2002-07-16	LUM	1.00342	36.6433	9.49	-0.072689	1.93091	1.83564	2	0	0		0	4
HP	653	2002-07-24	LUM	0.888273	13.3855	12.3	-0.006812	2.01772	1.01522	1	0	1		0	1
HP	655	2002-07-26	LUM	0.930673	17.9034	14.73	0.01631	1.95046	0.972519	1	0	1		0	1
HP	657	2002-07-29	LUM	0.977694	18.7076	4.11	-0.030399	1.88816	1.08472	1	0	0		0	1
HP	658	2002-08-06	LUM	0.968726	17.3763	6.41	-0.002252	2.60193	1.75395	2	0	0		0	4
HP	668	2002-09-09	LUM	1.13221	57.0433	22268.6	0.120033	20.5233	1.95613	2	0	0		0	4
HP	685	2002-10-20	LUM	0.942288	25.6508	8.22	-0.029682	1.90043	1.04044	1	0	1		0	1
HP	686	2002-10-21	LUM	0.916052	13.1852	19.11	-0.109346	1.066	1.85523	2	0	0		0	4
HP	694	2002-11-04	LUM	1.02417	28.0703	6.28	0.001961	3.14222	1.86427	2	0	0		0	4
HP	696	2002-11-10	LUM	0.990425	34.3397	5.87	-0.045859	2.11003	1.94783	2	0	2		0	4
HP	698	2002-11-15	LUM	1.03167	2.85108	27.35	-0.090103	0.6668	1.00298	1	0	0		0	1
HP	700	2002-11-20	LUM	1.00501	35.4791	15.36	-0.063676	1.73731	1.53173	2	0	0		0	4
HP	707	2002-12-05	LUM	0.962137	19.3077	6.46	-0.010196	2.58245	1.87245	2	0	0		0	4
HP	708	2002-12-06	LUM	0.917495	10.719	7.62	-0.01531	2.10503	0.930519	1	0	0		0	1
HP	711	2002-12-11	LUM	1.0307	6.9998	10.66	-0.029981	1.35858	1.07336	1	0	0		0	1
HP	722	2002-12-27	LUM	0.960477	14.0285	6.8	-0.029488	1.86212	1.01218	1	0	0		0	1
HP	725	2003-01-02	LUM	1.01874	30.5158	5.87	-0.069278	2.26827	1.05303	1	0	1		0	1
HP	733	2003-01-20	LUM	0.921091	14.9079	12.49	-0.070819	1.239	1.94575	2	0	0		0	4
HP	735	2003-01-24	LUM	0.932636	67.7047	375.12	0.00948	11.4122	2.26029	2	0	0		0	4
HP	737	2003-01-27	LUM	1.11554	13.7392	12.65	0.113385	3.81934	2.13066	2	0	0		0	4
HP	744	2003-02-20	LUM	0.969354	33.5828	13.55	-0.078951	1.68116	0.847437	1	0	0		0	1
HP	759	2003-04-24	LUM	0.924851	1.64026	12.55	0.041575	2.06705	0.998198	1	0	1		0	1
HP	762	2003-04-30	LUM	0.929198	8.11332	7.17	0.009802	2.27372	1.003	1	0	1		0	1
HP	766	2003-05-14	LUM	1.01157	9.54694	7.85	-2.9e-05	1.64069	0.908203	1	0	1		0	1
HP	771	2003-05-19	LUM	0.952728	19.1903	7.23	-0.030956	1.90576	1.67992	2	0	0		0	4
HP	775	2003-05-28	LUM	0.939242	4.58927	7.14	0.000703	1.91301	0.89389	1	0	0		0	1
HP	776	2003-05-28	LUM	1.00128	16.213	4.89	0.012979	2.50258	2.45245	2	0	0		0	4
HP	777	2003-05-30	LUM	0.993137	2.18016	9.84	0.002485	2.19985	1.00023	1	0	0		0	1
HP	780	2003-06-02	LUM	0.995764	2.77778	6.1	0.022212	2.44712	0.878938	1	0	1		1	3
HP	784	2003-06-06	LUM	0.939998	61.0027	7046.1	0.085199	19.9605	0.884224	1	0	0		0	1
HP	788	2003-06-09	LUM	0.971775	25.8025	8.04	-0.015115	2.28396	0.949715	1	0	0		0	1
HP	790	2003-06-10	LUM	1.25167	12.1863	8.56	0.001573	1.9779	0.974949	1	0	0		0	1
HP	791	2003-06-19	LUM	1.06914	12.4345	8.75	-0.003697	1.93984	0.857329	1	0	0		0	1
HP	794	2003-06-20	LUM	1.18495	27.2172	6.44	0.03656	3.18628	3.38823	3	0	0		0	5
HP	798	2003-06-27	LUM	1.06482	20.7534	9.01	0.004718	2.02438	0.820771	1	0	1		0	1
HP	805	2003-07-02	LUM	0.986204	50.8635	8.53	-0.057014	1.99523	0.914985	1	0	0		0	1
HP	809	2003-07-08	LUM	0.961434	44.1882	19.3	-0.015961	1.11117	0.915539	1	0	0		0	1
HP	813	2003-07-16	LUM	0.959854	1.81012	3.68	0.013339	1.88905	0.974557	1	0	1		1	3
HP	825	2003-09-05	LUM	0.986598	14.9465	6.16	0.061421	2.06932	0.972163	1	0	1		0	1
MKK	1129	2001-04-03	LUM	0.830348	25.4386	12.51	-0.043287	1.53935	3.34591	3	0	0		0	5
MKK	1140	2001-04-03	LUM	0.950337	3.37121	15.44	-0.038242	1.4117	1.03622	1	0	1		1	3
MKK	1152	2001-04-05	LUM	1.02335	2.28786	16.1	-0.021044	1.33172	0.936076	1	0	1		0	1
MKK	1156	2001-04-05	LUM	0.945607	13.1976	14.45	-0.092789	1.2912	1.95377	2	0	0		0	4
MKK	1217	2001-04-09	LUM	0.901184	3.49806	16.7	0.078601	4.10974	1.0419	1	0	0		0	1
MKK	1340	2001-04-13	LUM	0.941252	3.65612	9.98	0.002682	1.88762	0.998164	1	0	0		0	1
MKK	1644	2003-06-20	LUM	1.07971	13.0822	6.52	0.08533	2.32747	0.988022	1	0	1		0	1
MKK	1859	2003-07-02	LUM	0.916024	20.4717	7.99	-0.006492	2.3101	0.827561	1	0	1		0	1
MKK	1866	2003-07-01	LUM	0.917587	8.06773	4.51	0.001492	2.60138	1.03604	1	0	1		1	3
MKK	1913	2001-05-11	LUM	1.07442	4.02453	15.86	0.002534	1.44644	2.01983	2	0	0		0	4
MKK	1920	2001-05-12	LUM	0.981708	1.68872	51.66	-0.023617	0.970435	1.15366	1	0	1		0	1
MKK	1935	2001-05-14	LUM	1.0303	55.5769	10.01	-0.049602	2.5908	0.86935	1	0	1		0	1
MKK	1948	2003-07-07	LUM	0.973329	26.1431	8.82	-0.013116	2.15367	1.73105	2	0	0		0	4
MKK	1949	2003-07-07	LUM	0.985614	15.1788	4.47	0.030449	2.77637	0.97643	1	0	1		0	1
MKK	1953	2003-07-08	LUM	1.04914	16.4588	26.35	0.052802	0.99656	0.969042	1	0	0		0	1
MKK	1985	2003-07-11	LUM	0.967965	17.4924	10.65	-0.05105	1.37079	0.974362	1	0	0		0	1
MKK	2118	2001-05-21	LUM	1.02787	50.0368	119	-0.092567	0.633903	2.11965	2	0	0		0	4
MKK	2172	2003-07-22	LUM	0.940574	9.73684	4.8	0.077735	3.01047	0.893809	1	0	0		0	1
MKK	2196	2003-07-25	LUM	1.01831	33.5044	6.28	-0.03448	2.12922	1.8936	2	0	0		0	4
MKK	2235	2003-07-28	LUM	0.954725	9.93571	4.29	-0.002094	1.99546	0.818076	1	0	0		0	1
MKK	2239	2003-07-28	LUM	0.987309	19.9544	12.02	0.013105	2.66865	0.82155	1	0	0		0	1
MKK	2273	2003-07-31	LUM	1.00779	20.206	7.81	-0.022874	1.76045	0.961975	1	0	1		0	1
MKK	2283	2001-05-25	LUM	0.984258	16.0255	8.44	0.008122	3.65792	2.37402	2	0	0		0	4
MKK	2286	2001-05-25	LUM	1.03174	51.9286	41.17	0.01394	9.99671	0.928138	1	0	0		0	1
MKK	2474	2003-08-18	LUM	0.913109	8.0188	4.07	0.032911	5.51203	0.960555	1	0	0		0	1
MKK	2509	2003-08-21	LUM	0.93162	36.5916	7.78	0.062678	2.22514	2.5433	3	0	0		0	5
MKK	2788	2001-06-08	LUM	0.973592	46.6647	5.91	-0.027858	3.5986	1.91311	2	0	0		0	4
MKK	2870	2001-06-11	LUM	0.973796	37.6645	11.23	-0.089433	2.0898	2.50003	3	0	0		0	5
MKK	3939	2001-07-18	LUM	0.947076	33.0724	9.29	-0.042848	1.5825	1.86326	2	0	0		0	4
MKK	3967	2001-11-03	LUM	1.04661	112.251	1763.22	0.029116	5.20028	2.04274	2	0	1		0	4
MKK	3969	2001-11-03	LUM	1.04006	129.204	39.42	-3.5e-05	9.985	1.10754	1	0	1		0	1
MKK	3972	2001-07-19	LUM	0.948875	112.201	4.4	-1e-06	3.88625	0.941874	1	0	1		0	1
MKK	4033	2001-11-07	LUM	1.00714	230.671	27.83	-0.174591	1.19508	2.41052	2	0	0		0	4
MKK	4435	2001-08-09	LUM	1.00764	20.8965	7.54	0.024511	3.27806	2.99596	3	0	0		0	5
MKK	4841	2001-08-29	LUM	1.05735	26.7536	4.8	-0.035311	2.44245	1.98859	2	0	0		0	4
MKK	4901	2001-08-31	LUM	0.976838	9.66474	12.08	0.020291	3.49338	1.00634	1	0	1		0	1
MKK	5396	2001-09-29	LUM	0.96984	22.165	8.7	-0.019535	2.41664	1.05896	1	0	0		0	1
MKK	5419	2001-10-01	LUM	1.03887	1.93695	8.62	-0.007747	1.46656	0.984928	1	0	1		0	1
MKK	5508	2001-10-05	LUM	0.953937	9.33699	6.21	-0.022045	2.52168	0.922679	1	0	0		0	1
MKK	5553	2001-10-08	LUM	1.05625	11.5602	19.2	-0.048509	1.35603	0.956372	1	0	0		0	1
MKK	5618	2001-10-12	LUM	1.42582	74.6186	273.92	0.056263	6.73394	1.30204	1	0	0		0	1
MKK	5636	2001-10-13	LUM	1.02118	52.841	6.57	0.026309	4.08445	1.83864	2	0	0		0	4
MKK	6097	2001-11-12	LUM	0.942976	28.6214	6.17	8e-06	2.26676	0.973433	1	1	0		0	2
MKK	6156	2001-11-15	LUM	0.952208	33.0884	18.66	9e-06	2.09586	1.01103	1	0	1		0	1
MKK	6246	2001-11-21	LUM	0.966415	49.9609	7.29	1.1e-05	2.7107	0.967664	1	0	1		0	1
MKK	6248	2001-11-21	LUM	1.0796	38.3088	7.68	1e-05	2.00583	0.932539	1	0	1		0	1
MKK	6318	2001-11-27	LUM	0.921059	4.36433	9.44	-0.012233	2.03988	1.06453	1	1	0		0	2
MKK	6332	2001-11-28	LUM	0.926442	12.8786	7.83	2.8e-05	2.21228	0.946573	1	0	0		0	1
MKK	6346	2001-11-29	LUM	0.981824	22.5031	5.02	0.006533	3.36622	0.956433	1	0	1		0	1
MKK	6348	2001-11-29	LUM	1.01102	29.4164	4.45	3e-06	2.87495	1.87408	2	0	0		0	4
MKK	6576	2001-12-22	LUM	1.0068	47.983	12.15	-0.0644	1.80359	2.96335	3	0	1		0	5
MKK	6648	2001-12-31	LUM	0.887306	54.03	32.35	0.013051	9.99894	1.1009	1	0	0		0	1
MKK	6663	2002-01-01	LUM	0.97361	43.5151	5.63	-0.013892	2.78268	3.2694	3	0	1		0	5
MKK	6708	2002-01-04	LUM	0.895985	17.7459	12.06	0.002013	2.98953	1.91375	2	0	0		0	4
MKK	6808	2002-01-10	LUM	0.936536	11.1378	8.24	0.018789	2.37075	0.878068	1	0	0		0	1
MKK	6828	2002-01-12	LUM	1.03815	7.97321	10.91	0.086097	1.81295	0.959021	1	0	0		0	1
MKK	6831	2002-01-12	LUM	1.03751	19.2647	13.7	0.006994	3.87087	1.02392	1	0	1		0	1
MKK	6932	2002-01-22	LUM	0.97328	6.98866	4.79	0.002422	2.20242	0.987057	1	0	0		0	1
MKK	6984	2002-01-28	LUM	1.04114	27.4181	6.21	0.018613	2.8592	2.6474	3	0	1		0	5
MKK	7118	2002-02-14	LUM	0.917647	9.57	4.82	0.001332	3.01365	0.792635	1	0	1		0	1
MKK	7151	2002-02-18	LUM	0.951996	5.55947	6.35	0.039754	5.00744	0.892934	1	0	0		0	1
MKK	7193	2002-02-22	LUM	0.97867	6.93183	3.93	1e-06	1.81535	0.932137	1	0	1		1	3
MKK	7277	2002-03-05	LUM	1.00696	39.081	25.12	0.001914	2.45684	0.796142	1	0	1		0	1
MKK	7282	2002-03-05	LUM	1.01441	18.0992	5.14	4e-06	2.48601	0.94954	1	0	0		0	1
MKK	7299	2002-03-07	LUM	0.985789	28.3824	9.25	2.3e-05	1.92796	0.805631	1	0	0		0	1
MKK	7355	2002-03-11	LUM	0.98405	60.4586	38.16	-0.121912	1.15189	0.904562	1	0	0		0	1
MKK	7511	2002-03-25	LUM	0.943031	28.326	6.97	1e-06	2.61828	0.878205	1	0	1		0	1
MKK	7606	2002-04-05	LUM	1.0862	27.4458	11.59	7e-06	2.60892	0.935251	1	0	1		0	1
MKK	7616	2002-04-06	LUM	0.958558	12.8742	4.88	-0.033511	1.91515	0.701418	1	0	0		0	1
MKK	8013	2002-05-13	LUM	0.966388	9.02178	11.13	0.000261	2.74678	0.916224	1	0	1		1	3
MKK	8014	2002-05-13	LUM	0.941879	36.7214	4.71	-0.030666	3.46132	2.64596	3	0	1		0	5
MKK	8080	2002-05-18	LUM	0.948477	120.377	927166	-0.00366	26.1186	1.96292	2	0	0		0	4
MKK	8153	2002-05-23	LUM	1.28514	122.16	36.9	-0.000923	9.97767	3.55057	4	0	0		0	5
MKK	8189	2002-05-25	LUM	1.1095	73.593	20.9	2.4e-05	3.5921	1.88862	2	0	0		0	4
MKK	8211	2002-05-27	LUM	0.969134	20.607	8.82	2e-06	2.08518	0.900822	1	0	0		0	1
MKK	8232	2002-05-28	LUM	0.960272	107.489	4.46	-0.002856	3.13012	1.56793	2	0	0		0	4
MKK	8263	2002-05-27	LUM	1.19487	48.7315	27.81	-0.057541	1.77341	0.87413	1	1	0		0	2
MKK	8269	2002-05-28	LUM	0.967782	3.4561	5.1	1e-06	1.57399	0.910865	1	1	0		0	2
MKK	8280	2002-05-29	LUM	0.936624	84.3835	6.27	-0.024572	3.2048	2.31852	2	0	0		0	4
MKK	8281	2002-05-30	LUM	1.01878	61.3432	11.79	-0.088104	1.90909	2.36568	2	0	0		0	4
MKK	8338	2002-06-03	LUM	1.0065	14.5478	4.81	0.00015	2.34307	0.833664	1	1	0		0	2
MKK	8362	2002-06-04	LUM	0.926716	30.0963	7.9	0.000116	3.66932	2.47003	2	0	0		0	4
MKK	8385	2002-06-06	LUM	0.894595	14.4793	5.12	8e-06	2.36655	1.6742	2	0	0		0	4
MKK	8409	2002-06-07	LUM	1.01779	36.9988	16.82	0.107244	5.70082	0.908686	1	0	0		0	1
MKK	8429	2002-06-08	LUM	0.942182	30.2184	10.26	2.4e-05	2.10513	0.942793	1	0	1		0	1
MKK	8455	2002-06-10	LUM	0.938904	75.1218	7.44	-0.039161	2.67313	2.17974	2	0	0		0	4
MKK	8462	2002-06-10	LUM	0.911176	56.8293	12.18	3.8e-05	2.87399	1.09346	1	0	0		0	1
MKK	8496	2002-06-11	LUM	0.959425	17.0121	3.03	0.003358	3.10703	0.890902	1	0	1		1	3
MKK	8498	2002-06-11	LUM	0.966947	37.9318	5.97	2e-06	2.51362	0.999166	1	0	0		0	1
MKK	8553	2002-06-14	LUM	0.987395	51.463	8.71	-0.116307	2.41681	1.72456	2	0	0		0	4
MKK	8565	2002-06-14	LUM	1.017	50.687	14.25	-0.075029	1.95964	0.861914	1	0	0		0	1
MKK	8575	2002-06-15	LUM	0.940966	4.56761	16.46	-0.058323	0.755009	1.10891	1	0	0		0	1
MKK	8576	2002-06-15	LUM	0.942498	2.87655	14.87	0.132836	1.08615	0.852522	1	0	0		0	1
MKK	8580	2002-06-15	LUM	0.905578	41.5547	38.06	-0.074061	0.679588	1.72988	2	0	0		0	4
MKK	8583	2002-06-15	LUM	0.794816	40.0467	16.24	0.123767	5.17008	0.840633	1	0	0		0	1
MKK	8584	2002-06-15	LUM	0.896633	14.7636	8.41	2.6e-05	2.02018	0.867426	1	0	0		0	1
MKK	8608	2002-06-17	LUM	1.01093	53.5505	13.46	4e-06	2.58157	2.61669	3	0	0		0	5
MKK	8690	2002-06-21	LUM	0.938762	39.815	8.98	1e-06	2.33062	0.857759	1	0	0		0	1
MKK	8692	2002-06-21	LUM	0.964581	59.1782	40.94	-0.156702	0.973916	0.784621	1	0	0		0	1
MKK	8694	2002-07-29	LUM	1.01395	53.3637	4.89	1e-05	3.20449	1.89188	2	0	0		0	4
MKK	8717	2002-06-24	LUM	1.00632	14.0628	5.31	0.017993	3.15662	0.964044	1	0	1		0	1
MKK	8719	2002-06-24	LUM	0.96978	81.8798	11.67	-0.02962	3.38271	2.12806	2	0	0		0	4
MKK	8739	2002-06-25	LUM	1.01643	9.81008	8.38	0.008404	1.73355	0.92484	1	0	1		0	1
MKK	8809	2002-07-01	LUM	0.952547	14.7144	5.5	1.4e-05	2.45878	0.929876	1	0	1		0	1
MKK	8837	2002-07-03	LUM	0.87924	27.974	12.92	1.7e-05	1.78241	1.74811	2	0	0		0	4
MKK	8859	2002-07-04	LUM	0.976667	7.83657	11.36	0.000995	2.03558	0.85566	1	0	0		0	1
MKK	8863	2002-07-05	LUM	0.972529	8.64831	15.16	0.02581	1.93903	0.695864	1	0	0		0	1
MKK	9044	2002-07-18	LUM	0.944051	33.0183	8.4	0.000919	2.69844	1.07698	1	0	0		0	1
MKK	9259	2002-08-01	LUM	1.00615	58.7295	12.9	1.1e-05	2.90039	1.9853	2	0	0		0	4
MKK	9274	2002-08-02	LUM	0.940176	2.04337	13.58	1e-06	1.40813	1.07569	1	1	0		0	2
MKK	9612	2002-09-03	LUM	1.09297	2.53411	33.02	0.171717	1.06344	0.968909	1	0	0		0	1
MKK	9733	2002-09-16	LUM	0.887862	17.985	7.52	3e-06	2.03966	0.950973	1	0	0		0	1
MKK	10098	2002-10-19	LUM	0.967132	21.3806	7.63	-0.021671	2.07781	1.04541	1	0	1		0	1
MKK	10164	2002-10-28	LUM	1.02642	17.3121	6.48	0.016528	2.61479	0.947777	1	0	0		0	1
MKK	10247	2002-11-07	LUM	1.01458	30.1168	11.33	-0.094273	1.59782	1.74586	2	0	0		0	4
MKK	10282	2002-11-11	LUM	0.981595	10.1285	3.93	-0.001523	2.32259	1.01524	1	0	1		0	1
MKK	10446	2002-12-04	LUM	0.876327	19.8433	6.99	-0.007824	2.50272	1.37576	1	0	0		0	1
MKK	10480	2002-12-09	LUM	1.03899	63.3027	2654.45	0.025367	17.7545	0.957808	1	0	1		0	1
MKK	10499	2002-12-11	LUM	1.00679	58.6519	20.33	-0.151551	2.16556	1.02361	1	0	1		0	1
MKK	10501	2002-12-11	LUM	1.04305	36.2271	6.95	-0.027967	3.71881	1.64791	2	0	0		0	4
MKT	2679	2000-11-08	LUM	0.84811	65.9356	12.21	9e-06	4.07739	1.25561	1	0	0	0	0	1
OPD	556	1996-07-29	LUM	1.04779	20.8004	6.19	-0.020378	2.91279	1.75	2	0	0	1	0	4
TMI	271	2001-10-16	LUM	0.907336	36.0929	28.7	0.075173	1.27223	1.89637	2	0	0	0	0	4
TMI	314	2001-11-23	LUM	0.941682	22.1157	6.13	0.005493	4.39711	1.10086	1	1	0	0	0	2
TMI	337	2002-01-02	LUM	0.948973	27.3233	6.74	0.017787	2.90302	2.16831	2	0	0	0	0	4
TMI	1029	2001-05-07	LUM	1.07464	25.5218	143.57	0.039535	9.95933	3.72732	4	0	1	0	0	5
TMI	1044	2001-05-14	LUM	1.05394	1.95162	29.6	0.000661	1.48207	0.966172	1	0	1	0	0	1
TMI	1048	2001-05-16	LUM	0.891159	2.39369	10.62	-0.010073	1.80795	1.1107	1	0	1	0	1	3
TMI	1051	2001-05-17	LUM	1.04933	10.6265	16.7	-0.055032	1.66018	0.914581	1	0	0		0	1
TMI	1105	2001-06-07	LUM	0.983592	24.3413	25.54	-0.12031	1.56719	0.993614	1	0	1		0	1
TMI	1216	2001-08-07	LUM	0.977063	22.5702	10.91	-0.005257	3.36093	2.16345	2	0	0		0	4
TMI	1246	2001-08-27	LUM	1.20619	2.92993	11.75	0.012934	2.65359	0.925275	1	0	1		1	3
TMI	1249	2001-08-28	LUM	1.04918	11.7768	12.13	-0.016593	2.40733	0.986409	1	0	1		0	1
TMI	1250	2001-08-28	LUM	0.995798	13.2065	32.78	-0.072134	0.988045	1.22282	1	0	0		0	1
TMI	1301	2001-10-04	LUM	0.995915	9.50303	7.84	0.020811	2.41609	0.942652	1	0	1		0	1
TMI	1304	2001-10-08	LUM	1.01842	12.6707	6.4	-0.016444	2.63353	1.00386	1	0	0		0	1
TMI	1306	2001-10-08	LUM	1.06197	42.7642	4.46	-0.019591	3.65621	0.933402	1	0	1		0	1
TMI	1341	2001-11-05	LUM	0.987288	25.4662	89.5	2.1e-05	0.974773	0.89466	1	0	0	0	0	1
TMI	1351	2001-11-12	LUM	1.00622	28.4837	5.91	-0.026665	2.19442	0.88726	1	0	1		0	1
TMI	1353	2001-11-15	LUM	0.912746	11.4557	6.75	9.8e-05	2.10966	1.00923	1	0	0		0	1
TMI	1368	2001-11-24	LUM	1.01284	46.3181	4.6	0.006193	4.98105	0.886224	1	0	0		0	1
TMI	1374	2001-11-28	LUM	0.938909	13.0756	5.99	-0.015634	2.00753	1.03831	1	0	0		0	1
TMI	1378	2001-12-06	LUM	0.956398	24.0851	5.57	-0.033018	2.28704	0.907244	1	1	0		0	2
TMI	1395	2002-01-07	LUM	1.07926	18.7594	4.65	0.005331	2.43593	1.11917	1	0	1		0	1
TMI	1400	2002-01-10	LUM	0.911317	23.5616	5.61	-0.001538	3.01227	1.02114	1	0	0		0	1
TMI	1409	2002-01-18	LUM	1.12519	106.693	93900.5	0.065475	22.5223	1.90281	2	0	0		0	4
TMI	1410	2002-01-18	LUM	1.03538	36.9286	7.49	0.038317	3.90762	1.98952	2	0	0		0	4
TMI	1419	2002-01-29	LUM	0.956108	18.1655	3.59	-0.012695	1.94896	0.88074	1	0	1		0	1
TMI	1425	2002-02-09	LUM	0.994189	45.7255	5.91	-0.0278	3.44849	1.87965	2	0	1		0	4
TMI	1426	2002-02-13	LUM	0.947179	23.3481	3.86	-0.005782	3.5028	1.87724	2	0	0		0	4
TMI	1428	2002-02-15	LUM	0.957274	18.708	4.16	-0.008704	2.592	0.91589	1	0	1		0	1
TMI	1443	2002-03-04	LUM	1.01233	7.39669	9.93	-0.017183	1.63077	0.975729	1	1	0		0	2
TMI	1444	2002-03-05	LUM	1.06278	35.1503	26.49	-0.136105	1.74713	0.951331	1	0	0		0	1
TMI	1448	2002-03-11	LUM	0.964864	23.0327	13.92	-0.022082	1.75832	0.906762	1	0	1		0	1
TMI	1453	2002-03-14	LUM	0.950843	26.6534	7.14	-0.025621	2.86934	0.883958	1	0	0		0	1
TMI	1456	2002-03-27	LUM	1.05776	28.5588	21.76	-0.076172	2.16872	0.859677	1	0	1		0	1
TMI	1461	2002-04-12	LUM	0.953038	19.3015	3.94	-0.018109	2.49763	0.839747	1	0	0		0	1
TMI	1466	2002-04-15	LUM	0.987109	9.60081	14.93	0.053097	1.64503	0.897781	1	0	0	0	0	1
TMI	1467	2002-04-15	LUM	0.920527	19.8028	15.73	0.028538	1.43068	0.839886	1	0	1		0	1
TMI	1476	2002-04-30	LUM	0.922923	52.3453	7.44	0.012752	8.19973	1.96189	2	0	0	0	0	4
TMI	1478	2002-05-02	LUM	1.14256	10.1312	23.77	0.130532	3.08132	1.9808	2	0	0		0	4
TMI	1480	2002-05-02	LUM	0.953656	20.3677	7.1	0.000722	2.81451	1.78416	2	0	1		0	4
TMI	1489	2002-05-14	LUM	0.965454	18.6515	3.04	-0.005023	2.96948	1.47341	1	0	0		0	1
TMI	1497	2002-05-20	LUM	0.912647	62.253	6.91	-0.060914	2.4891	1.6025	2	0	0		0	4
TMI	1499	2002-05-21	LUM	0.986087	32.8641	4.03	-0.037127	2.50465	0.952109	1	0	0		0	1
TMI	1521	2002-06-01	LUM	0.913065	27.7821	39.35	-0.147579	0.847489	0.825724	1	0	0		0	1
TMI	1526	2002-06-04	LUM	0.893257	24.524	7.25	0.011311	3.77066	0.860097	1	0	0		0	1
TMI	1528	2002-06-06	LUM	1.02625	58.7904	7.68	-0.06343	2.43895	2.4276	2	0	0		0	4
TMI	1532	2002-06-10	LUM	0.914668	52.0237	8.7	-0.067228	1.83877	0.859671	1	0	0		0	1
TMI	1533	2002-06-10	LUM	0.974046	83.0409	6.93	-0.007609	2.25241	2.33258	2	0	0		0	4
TMI	1534	2002-06-17	LUM	0.966542	40.4784	12.37	0.043631	7.90231	1.77384	2	0	0		0	4
TMI	1535	2002-06-17	LUM	1.02357	16.6149	4.54	0.062196	4.3161	0.863973	1	0	0		0	1
WAL	394	2002-11-23	LUM	1.0006	28.0901	5.92	-0.032564	2.79685	0.942183	1	0	0		0	1
AA	323	1995-05-19	MFQ	1.10505	107.401	6.22	-0.028605	4.80591	2.29	2	0	0	0	0	4
AA	324	1995-05-19	MFQ	1.13762	87.357	8.53	-0.064726	2.46674	1.27	1	0	1	0	0	1
AA	326	1995-05-25	MFQ	1.19731	174.562	26943.5	4.7e-05	9.99918	1.72	2	0	0	0	0	4
AA	346	1995-08-12	MFQ	1.11821	79.4961	6.05	-0.002514	5.61878	1.1	1	0	1	0	0	1
AA	349	1995-09-04	MFQ	1.2077	70.5456	44.89	0.081747	8.39628	0.915	1	0	0	0	0	1
AA	350	1995-09-11	MFQ	1.1006	23.6679	6.55	-0.016833	2.70557	0.96	1	1	0	0	0	2
AA	353	1995-10-18	MFQ	1.16209	26.305	21.33	0.004646	4.13048	3.26751	3	0	0	0	0	5
AA	355	1995-10-21	MFQ	1.12329	58.9147	13.07	-0.053014	1.53732	1.09667	1	0	1	0	0	1
AA	3015	1995-11-11	MFQ	0.925595	16.06	5.89	-0.013678	2.46643	1.145	1	0	1	0	1	3
AA	3025	1996-02-02	MFQ	1.19656	17.5225	20.4	0.09752	4.32151	1.175	1	0	1	0	0	1
AA	3031	1996-03-01	MFQ	0.979706	11.401	17.42	0.023867	2.03407	1	1	0	1	0	0	1
AA	3036	1996-05-27	MFQ	0.857146	31.2542	6.04	0.006518	3.01886	1.62667	2	0	0	0	0	4
AA	3045	1996-06-06	MFQ	1.00843	117.045	4.04	0.068256	5.2377	2.355	2	0	0	0	0	4
AA	3049	1996-06-21	MFQ	0.859948	73.6992	13.43	0.026107	7.25119	1.95	2	0	1	0	0	4
AA	4007	1995-11-06	MFQ	0.898997	18.4099	11.27	-0.024615	1.84951	1.01	1	0	0	0	0	1
AA	4020	1996-03-01	MFQ	1.31593	112.924	31.92	0.079737	9.88736	3.41	3	0	0	0	0	5
AA	4025	1996-04-06	MFQ	0.831767	32.2734	13.52	0.014815	3.73747	0.97	1	0	0	0	0	1
AA	4029	1996-07-06	MFQ	0.890575	60.826	7.81	-0.025063	3.88693	3.15	3	0	0	0	0	5
AA	5007	1996-04-08	MFQ	0.83237	63.3043	65.01	0.059164	9.97759	2.23	2	0	0	0	0	4
AA	5013	1996-05-14	MFQ	0.896295	63.9151	24.65	0.080217	6.33466	2.6	3	0	0	0	0	5
AA	5017	1996-06-24	MFQ	0.996393	5.72414	6.29	0.007182	1.48411	1.33333	1	0	1	0	0	1
AAP	157	1998-08-28	MFQ	0.988358	7.75835	17.01	-0.043503	1.04253	1.18475	1	0	1	0	0	1
AAP	163	1998-08-31	MFQ	1.14319	14.5384	12.99	0.002095	1.71195	1.06038	1	0	0	0	0	1
AAP	164	1998-08-31	MFQ	0.959916	24.8062	17.78	0.00124	1.83906	2.03781	2	0	0	0	0	4
AAP	200	1998-09-21	MFQ	1.03458	25.8376	871.54	0.039625	16.263	0.948477	1	0	0	0	0	1
AAP	215	1998-09-29	MFQ	0.872791	21.6378	9.17	-0.002493	2.03716	1.14765	1	0	0	0	0	1
AAP	217	1998-10-01	MFQ	0.829737	15.6156	5.37	0.031235	2.45657	0.968407	1	0	0	0	0	1
AAP	218	1998-10-01	MFQ	0.934459	37.4874	14.41	0.033827	1.72004	1.20889	1	0	1	0	0	1
AAP	219	1998-10-01	MFQ	0.875947	9.63394	4.58	-0.007707	2.36372	0.874796	1	0	1	0	0	1
AAP	271	1998-10-19	MFQ	1.08234	41.3424	7.21	-0.051917	1.77596	1.7261	2	0	0	0	0	4
AAP	293	1998-10-27	MFQ	1.00158	2.37278	11.5	0.003661	1.24972	0.904416	1	0		0	1	3
AAP	382	1998-11-30	MFQ	1.05748	21.6652	6.65	0.025495	4.91228	1.24728	1	1	0	0	0	2
AAP	605	1999-04-13	MFQ	1.15987	41.7802	13.91	2e-06	2.01985	3.18	3	0	1	0	0	5
AAP	618	1999-04-21	MFQ	0.997821	4.58839	9.55	-0.000573	2.67911	1.24	1	1	0	0	0	2
AAP	621	1999-04-21	MFQ	0.984529	39.4952	8.93	-0.034701	2.59245	1.2	1	0	0	0	0	1
AAP	624	1999-04-22	MFQ	0.952125	6.37272	9.42	-0.017452	2.63032	0.98	1	1	0	0	0	2
AAP	631	1999-04-24	MFQ	1.06566	37.6985	4.45	-0.007205	3.47681	2.41	2	0	0	0	0	4
AAP	636	1999-04-26	MFQ	1.05256	21.7588	16.06	1.4e-05	1.39122	4.39	4	0	0	0	0	5
AAP	650	1999-04-29	MFQ	0.981811	72.9087	14.21	-0.049045	2.21208	3.98	4	0	1	0	0	5
AAP	702	1999-05-13	MFQ	1.08185	46.3053	8.89	3e-06	2.22003	1.96	2	0	0	0	0	4
AAP	703	1999-05-13	MFQ	0.902887	13.3656	12.51	0.040068	2.80374	1.37	1	0	0	0	0	1
AAP	878	1999-06-03	MFQ	0.993937	5.51109	7.09	-0.004298	1.75949	3.02	3	0	0	0	0	5
AAP	1030	1999-08-18	MFQ	1.0028	9.04973	2.56	-0.00195	9.99997	1.165	1	1	0	0	0	2
AAP	1033	1999-08-18	MFQ	1.06908	18.7764	17.63	0.036224	2.70749	1.02	1	0	0	0	0	1
AAP	1082	1999-09-22	MFQ	0.989981	38.2147	26.6	4e-06	1.85723	2.77	3	0	0	0	0	5
AAP	1085	1999-09-23	MFQ	1.01359	8.2207	17.37	0.132388	0.933806	1.21656	1	0	0	0	0	1
AAP	1171	1999-10-30	MFQ	1.05319	1.64918	24.24	-0.018687	1.03109	1.75	2	0	0	0	0	4
AAP	1196	1999-11-11	MFQ	0.88605	29.7772	9.5	-0.016246	2.72833	3.245	3	0	0	0	0	5
AAP	1202	1999-11-12	MFQ	0.958178	48.2736	12.69	-0.007629	2.18838	1.17	1	0	0	0	0	1
AAP	1218	1999-11-18	MFQ	1.04389	141.314	58.02	6.5e-05	6.27353	4.84	5	0	1	0	0	5
AAP	1278	1999-12-15	MFQ	0.999898	2.50122	19.26	0.07167	3.69217	1.165	1	0	1	0	1	3
AAP	1325	2000-01-07	MFQ	1.0002	3.32626	2.18	-0.002075	3.08765	1.1238	1	0	0	0	0	1
AAP	1373	2000-02-14	MFQ	0.961973	7.16372	6.68	-0.015962	2.18669	0.910707	1	0	2	0	0	1
AAP	1387	2000-03-02	MFQ	1.12169	62.9412	70.25	0.058477	9.65576	0.900246	1	0	1	0	0	1
AAP	1401	2000-03-11	MFQ	0.996479	3.89262	11.14	-0.014357	1.67089	1.23833	1	0	0	0	0	1
AL	93	1995-11-01	MFQ	0.908601	24.1445	18.3	-0.003317	2.35968	1.82	2	0	0	0	0	4
AL	502	1995-11-03	MFQ	1.01315	12.7601	3.44	0.017832	2.74662	1.42333	1	0	0	0	0	1
AL	506	1995-11-16	MFQ	0.986992	63.402	5.53	0.004767	4.62259	1.98667	2	0	0	0	0	4
ATK	8	2002-07-17	MFQ	0.880562	72.3357	7.48	0.011315	4.91729	1.78649	2	0	0		0	4
ATK	11	2002-07-19	MFQ	0.945825	31.4367	3.81	3.9e-05	2.42654	1.01612	1	0	1		0	1
ATK	27	2002-07-26	MFQ	0.941933	41.8254	2.29	0.004043	3.53582	0.970103	1	0	1		0	1
ATK	33	2002-07-30	MFQ	1.03706	103.343	2.09	0.002282	3.7061	1.94863	2	0	0		0	4
ATK	36	2002-07-31	MFQ	0.921476	24.8699	11.36	-0.01966	2.21089	1.0107	1	0	1		0	1
ATK	39	2002-08-01	MFQ	0.92743	51.3794	2.93	1e-05	3.28046	1.25942	1	0	0		0	1
ATK	41	2002-08-03	MFQ	1.00092	32.1274	4.94	6e-06	2.37061	1.00745	1	0	0		0	1
ATK	56	2002-08-22	MFQ	0.932945	14.5214	3.54	0.003667	3.46158	0.992032	1	1	0		0	2
ATK	73	2002-08-23	MFQ	1.00931	7.3842	8.23	0.079774	2.43948	1.05583	1	1	0		0	2
ATK	79	2002-08-28	MFQ	0.952545	73.3219	6.11	-0.021617	2.58602	1.98134	2	0	0		0	4
ATK	80	2002-08-28	MFQ	0.987881	24.9686	6.6	0.028147	1.9913	0.9604	1	0	1		0	1
ATK	86	2002-08-28	MFQ	1.00144	40.103	5.02	-0.013365	2.1979	1.07145	1	0	0		0	1
ATK	87	2002-08-29	MFQ	0.967043	3.70909	3.29	0.007048	2.80109	0.906539	1	1	0		0	2
ATK	94	2002-09-07	MFQ	1.05113	3.25353	9.28	0.031924	1.58929	0.901732	1	0	0		0	1
ATK	98	2002-09-16	MFQ	0.99526	17.2134	5.42	0.038312	1.92433	1.05877	1	1	0		0	2
ATK	110	2002-09-24	MFQ	1.03514	38.4242	2.06	0.032266	3.89303	0.851034	1	0	0		0	1
ATK	112	2002-09-28	MFQ	0.972493	41.9546	2.82	0.004874	3.19386	0.917073	1	0	0		0	1
ATK	118	2002-09-21	MFQ	0.958983	91.4065	3.09	0.004504	3.12715	1.83505	2	0	0		0	4
ATK	120	2002-09-25	MFQ	0.986418	30.3866	2.89	0.002242	3.16629	0.943837	1	0	1		0	1
ATK	124	2002-10-03	MFQ	0.983535	52.9368	2.99	0.007598	4.97556	0.966095	1	0	0		0	1
ATK	143	2002-10-18	MFQ	1.11639	19.5897	3.73	-0.007916	3.25432	1.04519	1	0	0		0	1
ATK	145	2002-10-21	MFQ	0.969492	26.4444	6.9	-0.0134	2.33497	0.950896	1	0	0		0	1
ATK	152	2002-10-21	MFQ	0.908917	18.8747	5.28	-0.008052	2.04897	0.951897	1	0	0		0	1
ATK	153	2002-10-23	MFQ	0.92751	57.4303	3.42	0.0052	4.28941	2.55062	3	0	0		0	5
ATK	158	2002-10-22	MFQ	0.966082	6.65391	7.95	-0.000622	1.73106	0.987834	1	0	1		0	1
ATK	162	2002-10-30	MFQ	0.923085	23.0328	4.61	0.029492	2.89393	1.02047	1	0	0		0	1
ATK	179	2002-11-01	MFQ	0.975117	14.3939	3.54	-0.005295	2.24989	0.921481	1	0	1		0	1
ATK	188	2002-11-08	MFQ	0.990016	57.9726	1.62	0.004751	4.07331	1.73011	2	0	0		0	4
ATK	189	2002-11-08	MFQ	1.04396	17.0266	5.21	-0.002659	1.85851	1.82853	2	0	0		0	4
ATK	206	2002-11-19	MFQ	0.961895	37.7777	8.17	0.010681	2.45639	1.39613	1	0	0		0	1
ATK	207	2002-11-19	MFQ	0.885735	29.4521	5.22	1.8e-05	3.21718	0.998991	1	0	0		0	1
ATK	214	2002-11-23	MFQ	0.847772	47.5223	14.57	0.020621	3.81885	0.95071	1	0	0		0	1
ATK	226	2002-11-30	MFQ	1.04669	4.39582	10.72	-0.007669	1.53311	1.08099	1	0	0		0	1
ATK	227	2002-12-02	MFQ	0.973553	5.01511	7.23	-0.001781	1.61801	1.89526	2	0	1		0	4
ATK	238	2002-12-06	MFQ	1.0074	40.4277	8.74	0.003626	2.95237	1.3956	1	0	0		0	1
ATK	241	2002-12-11	MFQ	0.946446	4.49086	13.35	0.100299	1.55605	0.998372	1	0	0		0	1
ATK	263	2002-12-16	MFQ	1.09577	5.61422	10.92	0.124036	3.05542	0.954907	1	0	0		0	1
ATK	274	2002-12-19	MFQ	0.950248	12.3247	4.62	-0.00573	2.70917	0.966364	1	0	1		0	1
ATK	291	2002-12-25	MFQ	0.894295	15.7105	7.98	2e-06	1.79732	1.1005	1	0	0		0	1
ATK	311	2003-01-07	MFQ	0.973394	19.8244	4.09	-0.011084	2.11799	0.990008	1	0	0		0	1
ATK	324	2003-01-15	MFQ	0.815684	78.6218	13.04	0.007372	5.45499	1.87077	2	0	0		0	4
ATK	328	2003-01-17	MFQ	0.922146	31.2473	4.41	-0.001153	2.36366	2.55262	3	0	0		0	5
ATK	352	2003-01-30	MFQ	0.937282	66.0853	4.23	-0.009649	3.06698	1.99413	2	0	0		0	4
ATK	359	2003-02-05	MFQ	1.05241	34.843	4.18	0.02188	3.36815	2.90242	3	0	0		0	5
ATK	372	2003-02-06	MFQ	0.995435	78.62	16.34	0.001846	2.2024	1.71362	2	0	0		0	4
ATK	389	2003-03-10	MFQ	0.969611	19.1801	5.81	6e-06	1.82029	0.965831	1	0	0		0	1
ATK	392	2003-03-14	MFQ	0.855325	23.6754	17.6	0.051389	2.05111	1.73692	2	0	0		0	4
ATK	393	2003-03-17	MFQ	0.972749	48.382	3.45	-0.009923	2.93505	2.89839	3	0	0		0	5
ATK	412	2003-04-18	MFQ	0.940895	15.2695	6.14	9.5e-05	2.1984	0.928881	1	0	0		0	1
ATK	419	2003-04-22	MFQ	1.04328	11.572	7.75	-0.013915	1.65954	1.05581	1	0	0		0	1
ATK	427	2003-05-01	MFQ	0.959106	62.1249	5.45	0.088975	4.4357	2.84081	3	0	0		0	5
ATK	434	2003-05-13	MFQ	0.971824	36.8477	14.36	-0.020389	1.43679	0.878023	1	0	1		0	1
ATK	435	2003-05-14	MFQ	0.987674	62.254	6.72	0.015122	4.11227	2.38181	2	0	0		0	4
ATK	439	2003-05-16	MFQ	1.0241	14.877	3.19	0.006651	3.07208	0.896676	1	0	1		1	3
ATK	448	2003-05-19	MFQ	0.928626	41.3204	4.77	0.016265	2.67811	0.952081	1	0	1		1	3
ATK	450	2003-05-20	MFQ	1.02744	74.1197	5.45	8.2e-05	2.83949	2.3882	2	0	1		0	4
ATK	467	2003-05-26	MFQ	1.03159	62.7021	2.4	0.004208	3.05626	2.60268	3	0	1		0	5
ATK	477	2003-06-02	MFQ	0.99388	28.5842	4.51	0.01295	3.21688	0.962869	1	0	1		1	3
ATK	478	2003-06-02	MFQ	1.00416	39.606	1964.83	0.047758	17.5044	0.864108	1	0	0		0	1
ATK	482	2003-06-04	MFQ	0.965058	16.2915	2.84	0.010461	3.11436	0.887684	1	0	1		0	1
ATK	483	2003-06-04	MFQ	0.895997	17.4891	8.46	0.009083	2.02719	0.82539	1	0	1		0	1
ATK	499	2003-06-10	MFQ	1.01548	36.6985	3.74	0.00086	2.52175	1.53385	2	0	0		0	4
ATK	523	2003-06-11	MFQ	1.02748	19.7454	4.35	0.00794	2.05557	0.905006	1	0	1		0	1
ATK	550	2003-07-04	MFQ	0.957075	18.0207	4.68	-0.011246	2.41412	0.936885	1	0	1		1	3
ATK	588	2003-08-04	MFQ	0.909003	32.8775	4.59	0.006181	3.56424	0.898339	1	0	0		0	1
BUM	14	1995-05-24	MFQ	1.09508	123.801	91.58	-0.002222	9.99359	1.945	2	0	0	0	0	4
BUM	19	1995-06-07	MFQ	1.2219	216.122	41.91	-0.000471	9.99718	3.335	3	0	0	0	0	5
BUM	40	1995-08-07	MFQ	1.14528	120.064	10.41	-0.02485	3.01772	2.895	3	0	0	0	0	5
BUM	45	1995-08-29	MFQ	0.947798	13.7746	18.46	-0.052089	1.71866	1.02667	1	1	0	0	0	2
BUM	47	1995-09-04	MFQ	1.09146	67.5942	18.33	0.000324	4.62483	1.1	1	0	1	0	1	3
BUM	49	1995-09-05	MFQ	1.20233	109.441	57.25	0.135719	9.98065	4.005	4	0	1	0	0	5
BUM	413	2000-09-08	MFQ	1.03098	174.242	50530.5	0.000146	9.99674	1.08789	1	0	0	0	0	1
BUM	1037	1995-08-31	MFQ	1.06086	115.699	18.69	0.013855	9.95053	3.445	3	0	1	0	0	5
BUM	1044	1995-08-28	MFQ	1.08377	73.9683	11.54	0.000129	4.13189	2.155	2	0	1	0	0	4
BUM	1050	1995-10-05	MFQ	0.813834	207.884	19.23	-0.000394	4.75912	3.92	4	0	0	0	0	5
BUM	1051	1995-09-27	MFQ	1.06185	102.71	27.93	-0.1002	2.71859	2.55333	3	0		0	0	5
BUM	1053	1995-10-02	MFQ	0.983079	75.7935	15.49	0.004599	4.66676	2.34	2	0	0	0	0	4
BUM	1055	1995-10-16	MFQ	1.03243	68.9333	69.36	0.090236	9.98059	1.2	1	0	0	0	0	1
BUM	1073	1996-02-25	MFQ	1.15512	53.9404	37.9	1e-06	1.79201	2.63	3	0	0	0	0	5
BUM	3065	1996-01-16	MFQ	1.03566	55.7459	6.02	0.124818	4.45958	0.864482	1	0	0	0	0	1
C	223	1996-03-20	MFQ	1.04899	21.7342	13.99	-0.052711	2.31528	0.897314	1	0	0	0	0	1
C	239	1996-03-26	MFQ	1.08732	85.0212	9.64	-0.001269	3.39731	1.7	2	0	0	0	0	4
C	248	1996-03-29	MFQ	1.00298	6.0704	14.5	-0.046319	0.942968	2.98667	3	0	0	0	0	5
C	251	1996-03-30	MFQ	1.00137	27.7044	11.35	-0.006129	2.74799	1.04	1	0	0	0	0	1
C	286	1996-04-11	MFQ	0.847281	66.3515	22.25	0.041452	6.64497	2.52	3	0	0	0	0	5
C	294	1996-04-15	MFQ	0.899713	51.8405	10.46	0.050455	3.47714	1.97333	2	0	0	0	0	4
C	389	1996-05-18	MFQ	0.817006	59.4058	5.42	-0.005694	5.41249	1.93074	2	0	0	0	0	4
C	390	1996-05-19	MFQ	0.933911	43.1884	6.94	-0.019557	3.16731	1.96385	2	0	0	0	0	4
C	417	1996-05-27	MFQ	1.04742	71.0062	7.26	-0.002845	6.20651	2.16398	2	0	0	0	0	4
C	423	1996-05-29	MFQ	0.887635	53.9884	37.89	0.132093	9.47475	3.11742	3	0	0	0	0	5
C	460	1996-06-11	MFQ	1.01821	36.6307	11.24	-0.032295	2.20468	1.42271	1	0	0	0	0	1
C	468	1996-06-13	MFQ	0.962501	31.8844	7.53	-0.014242	2.24451	1.18	1	0	0	0	0	1
C	471	1996-06-14	MFQ	0.997237	7.17059	9.89	0.196686	1.67529	1.095	1	0	1	0	1	3
C	477	1996-06-17	MFQ	0.958817	6.74207	5.35	0.017067	2.66247	1.07	1	1	0	0	0	2
C	495	1996-06-25	MFQ	0.999874	4.26106	2.87	0.032675	3.98807	1.25	1	1	0	0	0	2
C	506	1996-07-01	MFQ	0.980785	8.73739	34.52	-0.084315	0.837273	2.61	3	0	0	0	0	5
C	525	1996-07-04	MFQ	0.991776	4.43333	11.97	0.011264	1.58814	1.335	1	1	0	0	0	2
C	589	1996-07-21	MFQ	0.872112	42.6603	14.43	0.040193	2.8719	1.93	2	0	0	0	0	4
FM	1026	1997-01-27	MFQ	1.23444	181.713	37.16	-0.018932	9.99938	3.01667	3	0	0	0	0	5
FM	1072	1997-10-06	MFQ	0.991603	6.68943	17.24	0.026295	1.67299	0.91	1	0	1	0	0	1
FM	1076	1997-10-29	MFQ	1.00148	65.7354	2.69	0.00922	2.13003	3.16667	3	0	0	0	0	5
FM	1077	1997-11-05	MFQ	0.976143	20.3753	22.51	0.120925	1.40263	1.17	1	0	1	0	0	1
FM	1079	1997-11-07	MFQ	0.973771	17.9949	8.5	0.053591	2.40788	1.07	1	0	1	0	0	1
FM	1081	1997-11-09	MFQ	0.976311	16.7178	9.39	0.020113	1.68484	1.83	2	0	0	0	0	4
FM	1082	1997-11-14	MFQ	0.99716	10.6796	12.61	0.038401	5.1977	1.04	1	0	0	0	0	1
FM	1085	1997-11-15	MFQ	1.11146	35.9496	2.03	0.050954	3.1343	1.61	2	0	0	0	0	4
FM	1086	1997-11-19	MFQ	0.999533	6.25094	7.01	0.020264	2.06133	0.8	1	0	0	0	0	1
FM	3005	1996-12-31	MFQ	0.977115	13.4469	6.87	-0.050653	1.33375	1.17	1	0	0	0	0	1
FMK	912	2000-04-07	MFQ	1.05519	13.9756	7.83	0.02808	1.83497	0.99215	1	0	1	0	0	1
HP	554	2001-11-08	MFQ	0.946814	8.39363	4.93	5e-06	2.82152	0.979053	1	0	1		1	3
HP	557	2001-11-22	MFQ	1.04259	2.79294	4.47	0.004756	1.9462	0.886362	1	0	1		1	3
HP	568	2001-12-22	MFQ	0.926093	27.8845	4.76	0.014836	3.3902	0.996673	1	0	0		0	1
HP	569	2001-12-22	MFQ	0.8537	42.488	13.38	4.9e-05	2.25788	1.03241	1	0	1		0	1
HP	577	2002-01-07	MFQ	0.987127	13.9834	6.19	0.045103	1.86196	1.07811	1	0	0		0	1
HP	579	2002-01-07	MFQ	1.05735	34.164	4.82	0.074185	3.3766	1.06777	1	0	1		0	1
HP	581	2002-01-09	MFQ	0.953112	38.6074	3.02	0.018805	3.02166	2.15576	2	0	0		0	4
HP	590	2002-02-09	MFQ	0.911557	14.4382	4.37	0.009458	5.12955	0.906387	1	0	1		0	1
HP	593	2002-02-11	MFQ	0.92891	41.556	5.13	0.025619	2.52941	0.922967	1	0	0		0	1
HP	597	2002-03-04	MFQ	0.735487	80.1642	16.4	7e-06	2.37916	3.12514	3	0	0		0	5
HP	599	2002-03-06	MFQ	1.01278	29.3404	4.63	0.02379	3.20299	0.899598	1	0	0		0	1
HP	602	2002-03-25	MFQ	0.994127	26.9386	3.4	0.024217	3.03911	0.868379	1	0	1		0	1
HP	603	2002-04-10	MFQ	0.971207	21.9982	4.24	0.005334	2.32474	0.865241	1	0	0		0	1
HP	609	2002-05-13	MFQ	1.02136	30.3238	5.18	0.000996	2.95873	1.70386	2	0	0		0	4
HP	611	2002-05-17	MFQ	0.963681	13.0275	4.59	-0.003215	2.55126	0.956045	1	0	1		0	1
HP	612	2002-05-17	MFQ	0.961834	21.4088	8.09	0.006547	2.48754	2.59544	3	0	0		0	5
HP	614	2002-05-20	MFQ	0.93023	6.33918	3.27	0.003216	2.73029	0.879428	1	1	0		0	2
HP	616	2002-05-21	MFQ	0.924773	65.5877	7.21	0.029566	2.97025	1.94995	2	0	0		0	4
HP	617	2002-05-21	MFQ	0.967171	33.3901	4.79	4e-06	2.86363	1.87694	2	0	0		0	4
HP	622	2002-05-26	MFQ	1.02649	33.7592	4.18	0.009967	2.17752	0.919914	1	0	1		0	1
HP	624	2002-06-03	MFQ	0.978504	24.0512	4.82	0.001488	2.01605	0.871236	1	0	1		0	1
HP	625	2002-06-03	MFQ	0.927122	4.17293	5.45	8e-06	1.77873	0.854807	1	0	1		0	1
HP	626	2002-06-05	MFQ	0.990328	91.396	4.31	0.029782	3.78662	2.83417	3	0	0		0	5
HP	635	2002-06-18	MFQ	0.93675	49.7544	2.95	0.009174	3.91534	0.674261	1	0	0		0	1
HP	645	2002-07-12	MFQ	0.976686	93.3809	3.5	0.007643	4.69398	3.62325	4	0	0		0	5
HP	648	2002-07-16	MFQ	0.934848	50.4967	5.67	0.009272	4.11156	1.83564	2	0	0		0	4
HP	653	2002-07-24	MFQ	0.908232	17.5866	4.23	-0.009302	2.34123	1.01522	1	0	1		0	1
HP	655	2002-07-26	MFQ	0.924358	26.7289	5.2	0.004851	2.27071	0.972519	1	0	1		0	1
HP	657	2002-07-29	MFQ	0.942504	35.7254	3.39	1.7e-05	2.98284	1.08472	1	0	0		0	1
HP	658	2002-08-06	MFQ	0.926394	32.2327	3.82	6e-06	3.20512	1.75395	2	0	0		0	4
HP	668	2002-09-09	MFQ	0.92538	71.5695	5.39	0.110221	4.8785	1.95613	2	0	0		0	4
HP	685	2002-10-20	MFQ	0.903483	34.3852	4.52	0.000125	2.81405	1.04044	1	0	1		0	1
HP	686	2002-10-21	MFQ	0.900615	26.0646	9.16	1e-06	1.67025	1.85523	2	0	0		0	4
HP	694	2002-11-04	MFQ	0.977972	52.8225	4.22	0.00468	3.21504	1.86427	2	0	0		0	4
HP	696	2002-11-10	MFQ	0.982204	78.3479	3.19	7.4e-05	3.43964	1.94783	2	0	2		0	4
HP	698	2002-11-15	MFQ	0.949127	4.96443	10.07	-0.006014	1.67784	1.00298	1	0	0		0	1
HP	700	2002-11-20	MFQ	0.965691	56.5445	8.16	-0.023411	1.97197	1.53173	2	0	0		0	4
HP	707	2002-12-05	MFQ	0.847847	42.2898	8.76	0.018011	2.95354	1.87245	2	0	0		0	4
HP	708	2002-12-06	MFQ	0.935435	10.8071	6.29	0.002981	2.01961	0.930519	1	0	0		0	1
HP	711	2002-12-11	MFQ	0.920284	31.3968	5.35	0.008167	2.7965	1.07336	1	0	0		0	1
HP	722	2002-12-27	MFQ	0.944623	29.2956	3.52	-0.004706	2.54722	1.01218	1	0	0		0	1
HP	725	2003-01-02	MFQ	0.964265	14.0994	3.28	-0.007679	2.28276	1.05303	1	0	1		0	1
HP	733	2003-01-20	MFQ	0.917813	34.4275	7.98	-0.035696	1.65116	1.94575	2	0	0		0	4
HP	735	2003-01-24	MFQ	0.89038	145.069	5.29	7e-06	3.2306	2.26029	2	0	0		0	4
HP	737	2003-01-27	MFQ	1.02381	11.5994	13.73	0.054706	1.495	2.13066	2	0	0		0	4
HP	744	2003-02-20	MFQ	0.934204	25.7037	2.94	0.000585	2.90958	0.847437	1	0	0		0	1
HP	759	2003-04-24	MFQ	0.872317	5.53635	19.33	-0.010557	1.487	0.998198	1	0	1		0	1
HP	762	2003-04-30	MFQ	0.893305	21.9531	6.64	0.01913	2.65356	1.003	1	0	1		0	1
HP	766	2003-05-14	MFQ	1.06503	24.4236	8.25	-0.012354	1.72343	0.908203	1	0	1		0	1
HP	771	2003-05-19	MFQ	1.02755	60.1752	3.71	-0.011388	2.34233	1.67992	2	0	0		0	4
HP	775	2003-05-28	MFQ	0.97584	14.9967	4.14	0.004509	1.95295	0.89389	1	0	0		0	1
HP	776	2003-05-28	MFQ	1.07492	86.3514	4.42	0.006104	2.91574	2.45245	2	0	0		0	4
HP	777	2003-05-30	MFQ	1.07856	6.58062	10.81	0.014706	1.85237	1.00023	1	0	0		0	1
HP	780	2003-06-02	MFQ	0.989665	9.53321	2.43	0.011802	2.39051	0.878938	1	0	1		1	3
HP	784	2003-06-06	MFQ	1.02962	41.4065	2.55	0.03006	5.51591	0.884224	1	0	0		0	1
HP	788	2003-06-09	MFQ	0.938748	38.3827	5.54	0.020021	2.6191	0.949715	1	0	0		0	1
HP	790	2003-06-10	MFQ	1.2382	36.5247	10.58	0.0385	3.29393	0.974949	1	0	0		0	1
HP	791	2003-06-19	MFQ	1.01716	16.4098	3.44	0.013438	2.23936	0.857329	1	0	0		0	1
HP	794	2003-06-20	MFQ	1.08052	22.9834	3.25	0.047141	2.43281	3.38823	3	0	0		0	5
HP	798	2003-06-27	MFQ	1.10519	24.0714	3.23	0.004285	3.08122	0.820771	1	0	1		0	1
HP	805	2003-07-02	MFQ	0.929594	63.3712	8.05	-0.023275	2.18409	0.914985	1	0	0		0	1
HP	809	2003-07-08	MFQ	0.942471	38.4481	4.95	0.000108	3.39452	0.915539	1	0	0		0	1
HP	813	2003-07-16	MFQ	1.00416	2.55176	1.66	0.016279	2.03644	0.974557	1	0	1		1	3
HP	825	2003-09-05	MFQ	1.01466	39.5567	4.33	0.03495	3.61503	0.972163	1	0	1		0	1
KUM	16	1995-06-20	MFQ	1.12075	68.6853	6.94	-0.046681	3.29485	2.01	2	0	1	0	0	4
LF	3007	1995-11-07	MFQ	0.987135	120	8	0.047139	2.60542	2.79	3	0	0	0	0	5
LF	5007	1996-03-22	MFQ	0.992266	87.3777	8.6	0.03946	5.88695	3.17	3	0	0	0	0	5
MAP	21021	1996-04-23	MFQ	1.00043	42.5435	19.19	-0.067436	1.54318	1.06	1	0	0	0	0	1
MAS	287	1995-04-05	MFQ	1.08309	99.9433	54.92	2.5e-05	2.01972	1.22667	1	0	1	0	0	1
MAS	290	1995-04-08	MFQ	0.846221	197.884	14.19	-0.003875	5.01621	3.18	3	0	0	0	0	5
MAS	346	1995-05-24	MFQ	0.994585	139.53	102.6	1.3e-05	5.97116	2.095	2	0	1	0	0	4
MAS	397	1995-06-12	MFQ	0.899918	71.5545	17.83	0.002014	4.15898	1.97	2	0	0	0	0	4
MAS	405	1995-06-15	MFQ	1.19831	6.95244	15.31	0.01047	3.88991	2.98667	3	0	0	0	0	5
MAS	464	1995-08-15	MFQ	0.999858	48.1129	10	0.011273	3.34673	0.915	1	0	1	0	0	1
MKK	1129	2001-04-03	MFQ	0.828018	62.7816	20.23	-0.037178	1.26685	3.34591	3	0	0		0	5
MKK	1140	2001-04-03	MFQ	0.981708	1.98761	27.21	-0.016168	1.1812	1.03622	1	0	1		1	3
MKK	1148	2001-04-04	MFQ	1.03716	125.558	13.95	-0.081867	3.03318	3.58729	4	0	0		0	5
MKK	1152	2001-04-05	MFQ	1.04127	5.12578	8.17	0.000275	2.85548	0.936076	1	0	1		0	1
MKK	1156	2001-04-05	MFQ	0.864677	22.0903	11.58	7e-05	2.17892	1.95377	2	0	0		0	4
MKK	1217	2001-04-09	MFQ	1.22294	5.89541	9.87	0.004731	1.55	1.0419	1	0	0		0	1
MKK	1340	2001-04-13	MFQ	0.977268	5.15972	14.52	0.007576	1.77908	0.998164	1	0	0		0	1
MKK	1644	2003-06-20	MFQ	1.04958	29.4226	4.28	0.012406	2.51594	0.988022	1	0	1		0	1
MKK	1859	2003-07-02	MFQ	0.885692	32.0491	11.35	-0.019063	1.7678	0.827561	1	0	1		0	1
MKK	1866	2003-07-01	MFQ	0.852617	22.5332	6.56	-0.008159	2.40063	1.03604	1	0	1		1	3
MKK	1913	2001-05-11	MFQ	1.08161	24.2442	13.1	0.000401	1.47232	2.01983	2	0	0		0	4
MKK	1920	2001-05-12	MFQ	1.04086	6.56345	9.27	-0.013092	1.63109	1.15366	1	0	1		0	1
MKK	1935	2001-05-14	MFQ	1.03589	35.925	6.59	0.007879	2.46706	0.86935	1	0	1		0	1
MKK	1948	2003-07-07	MFQ	0.995351	69.1317	4.31	0.003065	3.65977	1.73105	2	0	0		0	4
MKK	1949	2003-07-07	MFQ	0.998239	38.1862	4	-0.003135	2.87799	0.97643	1	0	1		0	1
MKK	1953	2003-07-08	MFQ	1.01405	29.1489	5.03	0.007596	3.65714	0.969042	1	0	0		0	1
MKK	1985	2003-07-11	MFQ	0.927967	33.9477	5.66	1.5e-05	2.70794	0.974362	1	0	0		0	1
MKK	2118	2001-05-21	MFQ	1.04333	63.0042	20.12	-0.046379	1.86678	2.11965	2	0	0		0	4
MKK	2172	2003-07-22	MFQ	0.933141	32.6111	4.78	0.016119	4.12046	0.893809	1	0	0		0	1
MKK	2196	2003-07-25	MFQ	1.01621	51.5465	3.33	0.005925	2.94925	1.8936	2	0	0		0	4
MKK	2235	2003-07-28	MFQ	0.94901	24.8843	4.38	0.003945	2.79552	0.818076	1	0	0		0	1
MKK	2239	2003-07-28	MFQ	0.957595	36.7087	6.29	0.010639	3.39695	0.82155	1	0	0		0	1
MKK	2273	2003-07-31	MFQ	1.00812	40.007	2.93	-5e-05	2.82011	0.961975	1	0	1		0	1
MKK	2283	2001-05-25	MFQ	1.00485	34.7748	16.77	-0.046784	2.20564	2.37402	2	0	0		0	4
MKK	2286	2001-05-25	MFQ	0.979096	8.17346	9.28	0.071957	2.51329	0.928138	1	0	0		0	1
MKK	2474	2003-08-18	MFQ	1.00009	40.7167	6.05	0.041702	1.82079	0.960555	1	0	0		0	1
MKK	2509	2003-08-21	MFQ	0.902693	65.9743	3.7	0.017933	3.64333	2.5433	3	0	0		0	5
MKK	2788	2001-06-08	MFQ	0.981909	82.9945	4.57	4e-06	3.90028	1.91311	2	0	0		0	4
MKK	2870	2001-06-11	MFQ	0.967992	114.776	4.54	5e-06	4.90212	2.50003	3	0	0		0	5
MKK	3939	2001-07-18	MFQ	0.92414	85.7364	10.37	-0.047924	2.00914	1.86326	2	0	0		0	4
MKK	3967	2001-11-03	MFQ	1.05196	74.0256	9.8	0.078776	4.26571	2.04274	2	0	1		0	4
MKK	3969	2001-11-03	MFQ	1.01717	54.2358	4.02	0.023757	3.38559	1.10754	1	0	1		0	1
MKK	3972	2001-07-19	MFQ	0.928799	128.316	17.19	1e-05	6.59511	0.941874	1	0	1		0	1
MKK	4033	2001-11-07	MFQ	1.04998	55.4925	7.15	0.000355	2.36245	2.41052	2	0	0		0	4
MKK	4435	2001-08-09	MFQ	1.0472	69.9363	8.28	-0.055244	2.86818	2.99596	3	0	0		0	5
MKK	4735	2001-08-23	MFQ	1.14485	12.918	12.94	-0.027792	1.68303	2.73791	3	0	0		0	5
MKK	4841	2001-08-29	MFQ	1.07911	37.2808	9.76	0.012515	2.36793	1.98859	2	0	0		0	4
MKK	4901	2001-08-31	MFQ	0.968722	11.927	7	0.019889	4.3443	1.00634	1	0	1		0	1
MKK	5396	2001-09-29	MFQ	0.971612	13.3467	9.73	0.055594	2.2336	1.05896	1	0	0		0	1
MKK	5419	2001-10-01	MFQ	0.823888	2.9905	16.48	0.013918	2.50531	0.984928	1	0	1		0	1
MKK	5508	2001-10-05	MFQ	0.974457	4.12781	10.88	-0.015082	1.67552	0.922679	1	0	0		0	1
MKK	5553	2001-10-08	MFQ	1.07252	38.0854	40.5	-0.097492	1.1016	0.956372	1	0	0		0	1
MKK	5574	2001-10-09	MFQ	1.02312	6.19687	11.6	0.03887	2.03782	0.898706	1	0	1		0	1
MKK	5636	2001-10-13	MFQ	1.04597	42.476	4.06	0.078198	2.83533	1.83864	2	0	0		0	4
MKK	6097	2001-11-12	MFQ	0.945285	18.2873	3.48	0.005884	3.05218	0.973433	1	1	0		0	2
MKK	6156	2001-11-15	MFQ	1.01697	31.9352	8.51	0.002975	2.14785	1.01103	1	0	1		0	1
MKK	6246	2001-11-21	MFQ	0.985043	28.7861	3.14	5e-06	2.96061	0.967664	1	0	1		0	1
MKK	6248	2001-11-21	MFQ	1.1266	35.5096	7.55	0	1.90761	0.932539	1	0	1		0	1
MKK	6318	2001-11-27	MFQ	0.934591	2.18067	6.14	0.017001	2.07419	1.06453	1	1	0		0	2
MKK	6332	2001-11-28	MFQ	0.913354	6.91395	4.86	0.05506	1.88524	0.946573	1	0	0		0	1
MKK	6346	2001-11-29	MFQ	0.970961	10.3722	7.13	0.00884	1.67305	0.956433	1	0	1		0	1
MKK	6348	2001-11-29	MFQ	1.01132	32.8324	5.08	1e-06	2.29398	1.87408	2	0	0		0	4
MKK	6576	2001-12-22	MFQ	0.980096	100.891	13.1	-0.01351	3.67755	2.96335	3	0	1		0	5
MKK	6648	2001-12-31	MFQ	0.984279	76.8884	28744.5	0.12063	22.099	1.1009	1	0	0		0	1
MKK	6663	2002-01-01	MFQ	0.990928	59.4276	4.64	3.6e-05	2.8337	3.2694	3	0	1		0	5
MKK	6708	2002-01-04	MFQ	0.906681	37.1125	7.51	0.00602	3.81471	1.91375	2	0	0		0	4
MKK	6808	2002-01-10	MFQ	0.9093	18.4309	4.89	0.013447	2.56164	0.878068	1	0	0		0	1
MKK	6828	2002-01-12	MFQ	0.933793	21.0252	14.8	0.060566	1.60167	0.959021	1	0	0		0	1
MKK	6831	2002-01-12	MFQ	1.19284	39.114	11.18	-0.008066	2.42008	1.02392	1	0	1		0	1
MKK	6932	2002-01-22	MFQ	0.834807	12.8381	8.06	0.015131	2.51806	0.987057	1	0	0		0	1
MKK	6984	2002-01-28	MFQ	1.00687	52.9282	5.07	0.059167	4.26096	2.6474	3	0	1		0	5
MKK	7007	2002-01-30	MFQ	1.40358	21.0111	13.34	0.063825	2.91405	0.730552	1	0	0		0	1
MKK	7118	2002-02-14	MFQ	0.915088	7.08817	6.6	3e-06	1.78964	0.792635	1	0	1		0	1
MKK	7151	2002-02-18	MFQ	0.985287	13.051	6.53	0.024534	5.44409	0.892934	1	0	0		0	1
MKK	7193	2002-02-22	MFQ	0.983247	13.1294	4.71	0.000208	1.51439	0.932137	1	0	1		1	3
MKK	7277	2002-03-05	MFQ	1.03197	45.6969	3.53	0.006732	3.96955	0.796142	1	0	1		0	1
MKK	7282	2002-03-05	MFQ	0.995306	27.3991	3.56	0.011242	3.53492	0.94954	1	0	0		0	1
MKK	7299	2002-03-07	MFQ	0.977127	30.8555	4.72	1.9e-05	2.61223	0.805631	1	0	0		0	1
MKK	7355	2002-03-11	MFQ	1.00953	53.028	9.46	0.083303	2.81816	0.904562	1	0	0		0	1
MKK	7511	2002-03-25	MFQ	0.982418	36.0876	4.23	0.018156	2.50585	0.878205	1	0	1		0	1
MKK	7606	2002-04-05	MFQ	1.14636	38.5733	4.67	0.010078	3.2006	0.935251	1	0	1		0	1
MKK	7616	2002-04-06	MFQ	0.966584	23.1318	3.47	-0.004109	2.71936	0.701418	1	0	0		0	1
MKK	8013	2002-05-13	MFQ	0.966023	16.4555	6.3	0.003048	2.84942	0.916224	1	0	1		1	3
MKK	8014	2002-05-13	MFQ	0.975774	83.512	3.3	2e-06	3.57348	2.64596	3	0	1		0	5
MKK	8080	2002-05-18	MFQ	0.860004	135.19	26784	0.059752	27.1691	1.96292	2	0	0		0	4
MKK	8153	2002-05-23	MFQ	1.27184	136.4	9.38	0.058393	5.17976	3.55057	4	0	0		0	5
MKK	8189	2002-05-25	MFQ	1.14652	51.9517	5.13	0.018377	2.86754	1.88862	2	0	0		0	4
MKK	8211	2002-05-27	MFQ	0.996111	23.3383	4.91	1e-05	2.10188	0.900822	1	0	0		0	1
MKK	8232	2002-05-28	MFQ	0.964153	81.8142	1.43	0.032189	3.51578	1.56793	2	0	0		0	4
MKK	8263	2002-05-27	MFQ	1.10529	55.1455	5.63	0.06894	3.29718	0.87413	1	1	0		0	2
MKK	8269	2002-05-28	MFQ	0.964171	3.53645	5.27	0.006553	1.8585	0.910865	1	1	0		0	2
MKK	8280	2002-05-29	MFQ	0.932063	80.5181	4.48	-0.021306	2.86377	2.31852	2	0	0		0	4
MKK	8281	2002-05-30	MFQ	1.0047	49.9393	4.89	-0.010834	2.50809	2.36568	2	0	0		0	4
MKK	8338	2002-06-03	MFQ	0.970139	4.82983	3.78	0.00193	2.72922	0.833664	1	1	0		0	2
MKK	8362	2002-06-04	MFQ	0.807025	44.8214	6.42	0.031064	3.50829	2.47003	2	0	0		0	4
MKK	8385	2002-06-06	MFQ	0.91227	14.8545	6.67	0.001697	1.85331	1.6742	2	0	0		0	4
MKK	8409	2002-06-07	MFQ	1.04388	46.3664	5.78	0.031283	2.8917	0.908686	1	0	0		0	1
MKK	8429	2002-06-08	MFQ	0.91012	32.6471	4.68	3e-06	2.28635	0.942793	1	0	1		0	1
MKK	8450	2002-06-10	MFQ	1.11995	70.4084	22.51	0.09896	1.42535	2.33772	2	0	0		0	4
MKK	8455	2002-06-10	MFQ	0.95206	75.5379	6.34	1.4e-05	2.48552	2.17974	2	0	0		0	4
MKK	8462	2002-06-10	MFQ	0.832737	42.7637	4.37	0.020795	4.52219	1.09346	1	0	0		0	1
MKK	8496	2002-06-11	MFQ	0.910498	22.2098	4.19	0.003195	2.58179	0.890902	1	0	1		1	3
MKK	8498	2002-06-11	MFQ	0.967254	26.2412	5.08	0.000349	2.50649	0.999166	1	0	0		0	1
MKK	8553	2002-06-14	MFQ	0.969648	83.2141	4.43	-0.02388	3.37329	1.72456	2	0	0		0	4
MKK	8565	2002-06-14	MFQ	0.978646	46.713	4.23	-0.01138	3.15454	0.861914	1	0	0		0	1
MKK	8575	2002-06-15	MFQ	0.975656	3.62705	9.83	0.024354	1.10243	1.10891	1	0	0		0	1
MKK	8580	2002-06-15	MFQ	0.887886	37.6075	5.65	0.02084	2.59398	1.72988	2	0	0		0	4
MKK	8583	2002-06-15	MFQ	0.859161	27.1821	8.16	0.018636	2.29473	0.840633	1	0	0		0	1
MKK	8584	2002-06-15	MFQ	0.836891	10.1896	9.42	0.003449	1.68978	0.867426	1	0	0		0	1
MKK	8608	2002-06-17	MFQ	0.98372	57.4314	2.29	0.040055	3.78432	2.61669	3	0	0		0	5
MKK	8690	2002-06-21	MFQ	0.933024	40.7084	3.76	0.009408	3.32643	0.857759	1	0	0		0	1
MKK	8692	2002-06-21	MFQ	0.932943	47.4451	6.87	0.020602	7.20396	0.784621	1	0	0		0	1
MKK	8694	2002-07-29	MFQ	0.989589	94.3823	2.41	0.020277	5.15981	1.89188	2	0	0		0	4
MKK	8717	2002-06-24	MFQ	0.993924	21.538	5.65	3.5e-05	2.85985	0.964044	1	0	1		0	1
MKK	8719	2002-06-24	MFQ	0.974309	118.881	9.41	0.068997	3.50182	2.12806	2	0	0		0	4
MKK	8739	2002-06-25	MFQ	1.01565	14.5206	9.81	0.00384	1.70896	0.92484	1	0	1		0	1
MKK	8809	2002-07-01	MFQ	0.93554	27.1007	4.07	0.002723	3.65329	0.929876	1	0	1		0	1
MKK	8837	2002-07-03	MFQ	0.856867	70.3576	5.45	-0.001511	3.03929	1.74811	2	0	0		0	4
MKK	8859	2002-07-04	MFQ	0.974118	20.3732	10.35	0.005373	2.36761	0.85566	1	0	0		0	1
MKK	8863	2002-07-05	MFQ	0.955794	3.79111	5.57	0.057229	1.62843	0.695864	1	0	0		0	1
MKK	9044	2002-07-18	MFQ	0.94292	34.2356	2.96	0.003824	2.94836	1.07698	1	0	0		0	1
MKK	9259	2002-08-01	MFQ	0.98129	83.1177	559.73	0.060619	16.1479	1.9853	2	0	0		0	4
MKK	9274	2002-08-02	MFQ	0.948567	2.3408	10.38	0.002979	1.4801	1.07569	1	1	0		0	2
MKK	9733	2002-09-16	MFQ	0.930801	12.4956	3.63	0.017942	2.1723	0.950973	1	0	0		0	1
MKK	10098	2002-10-19	MFQ	0.960138	28.337	2.72	2.6e-05	3.64605	1.04541	1	0	1		0	1
MKK	10164	2002-10-28	MFQ	0.983275	34.12	5.64	0.010405	2.89959	0.947777	1	0	0		0	1
MKK	10247	2002-11-07	MFQ	0.973214	48.0791	4.88	2e-06	2.26766	1.74586	2	0	0		0	4
MKK	10282	2002-11-11	MFQ	0.938391	9.84933	3.87	-0.002281	2.31589	1.01524	1	0	1		0	1
MKK	10446	2002-12-04	MFQ	0.869048	17.6604	7.6	1.3e-05	1.83263	1.37576	1	0	0		0	1
MKK	10480	2002-12-09	MFQ	0.952812	57.1776	9.69	0.01909	5.2106	0.957808	1	0	1		0	1
MKK	10499	2002-12-11	MFQ	1.0794	13.0523	6.62	0.015982	1.98274	1.02361	1	0	1		0	1
MKK	10501	2002-12-11	MFQ	0.998428	18.9605	3.67	-0.005973	2.5139	1.64791	2	0	0		0	4
MKT	1093	1999-08-18	MFQ	0.922019	69.1627	26.29	3e-06	1.64074	2.87846	3	0	0	0	0	5
MKT	2149	1999-10-09	MFQ	0.89389	59.3269	5.92	-0.030271	2.18384	1.73543	2	0	1	0	0	4
MKT	2230	1999-11-17	MFQ	1.05232	20.0669	7.02	0.0366	3.44228	0.880462	1	0	1	0	0	1
MKT	2431	2000-04-15	MFQ	0.976378	8.27185	12.3	-0.009313	1.37826	0.937138	1	0	1	0	0	1
MKT	2679	2000-11-08	MFQ	0.948182	29.2045	27.33	3e-06	1.04101	1.25561	1	0	0	0	0	1
MKT	3234	1999-11-17	MFQ	1.11235	40.7842	7.97	-0.008207	3.17259	2.14305	2	0	0	0	0	4
MKT	4137	1999-11-09	MFQ	0.98821	5.66889	14.07	-0.013891	1.17352	1.75274	2	0	0	0	0	4
MUM	2004	1995-05-09	MFQ	1.21073	34.4299	8.68	0.058071	4.17244	1.43	1	0	0	1	1	3
NB	1020	1996-06-18	MFQ	1.02513	64.1486	5.35	0.043779	5.23512	2.51	3	0	1	0	0	5
NB	1073	1996-06-25	MFQ	1.0776	59.0876	12.35	5e-06	2.64059	2.02	2	0	0	0	0	4
OPD	100	1997-08-06	MFQ	1.02308	10.0661	10.41	-0.011319	1.43902	1.36	1	0	0	0	0	1
OPD	356	1996-07-09	MFQ	0.95923	115.783	18.04	0.04905	9.83816	3.68	4	0	0	0	0	5
OPD	497	1996-07-19	MFQ	0.898228	31.664	11.24	0.019761	3.12327	2.59667	3	0	0	0	0	5
OPD	556	1996-07-29	MFQ	0.977513	10.7551	3.87	0.004285	3.70378	1.75	2	0	0	1	0	4
OPD	719	1997-07-31	MFQ	0.9643	8.67175	6.75	-0.001299	2.86945	1.07	1	0	0	1	0	1
PM	1055	1997-09-29	MFQ	0.881265	38.1962	13.72	-0.000665	1.87379	2.13407	2	0	0	0	0	4
PM	1066	1997-09-30	MFQ	0.893516	57.2338	7.86	0.016452	2.86986	2.05187	2	0	0	0	0	4
PM	1080	1997-10-06	MFQ	1.00009	6.22188	2.42	0.001648	2.9735	0.91	1	0	0	0	0	1
PM	1082	1997-10-06	MFQ	0.994197	63.9543	10.67	0.168392	4.05137	2.49137	3	0	0	0	0	5
PM	1119	1997-10-22	MFQ	1.17141	172.915	26.31	-0.044463	2.28708	2.02	2	0	0	0	0	4
PM	1139	1997-10-31	MFQ	1.12943	15.6609	5.21	0.023	3.80352	0.92	1	0	1	0	0	1
PM	1143	1997-11-03	MFQ	0.834586	29.1104	5.84	0.041563	4.08579	0.984143	1	0		0	0	1
PM	1148	1997-11-06	MFQ	0.98202	15.2273	5.73	0.014149	2.0368	1.22287	1	0	1	0	0	1
PM	2040	1997-10-13	MFQ	1.16486	88.9176	6.51	0.022568	2.4006	2.18395	2	0	0	0	0	4
PM	2053	1997-10-28	MFQ	1.09892	46.0951	12.56	0.097124	2.71308	1.19803	1	0	0	0	0	1
PM	2055	1997-10-31	MFQ	1.02579	124.742	6.61	-0.048179	1.99854	2.785	3	0	0	0	0	5
PM	2056	1997-11-05	MFQ	0.993826	11.3174	6.35	0.041046	2.41961	1.03	1	0	1	0	0	1
PM	2057	1997-11-05	MFQ	0.974962	24.4288	1.54	0.021808	3.39489	0.803075	1	0	1	0	0	1
PM	3046	1997-10-08	MFQ	0.999998	5.99341	5.12	0.045913	2.87561	0.94	1	0	1	0	0	1
PM	3047	1997-10-08	MFQ	1.06527	14.135	4.88	0.039255	3.85456	2.105	2	0	0	0	0	4
PM	3064	1997-10-28	MFQ	1.22894	143.236	9.5	0.059165	3.66381	2.87333	3	0	0	0	0	5
PM	3084	1997-11-15	MFQ	1.15967	55.8655	6.99	0.049468	2.8148	1.92056	2	0	0	0	0	4
PM	4012	1997-10-22	MFQ	1.16559	81.7453	20.89	-0.000637	1.50538	2.62963	3	0	0	0	0	5
PM	4017	1997-11-07	MFQ	0.957076	65.0111	7.8	-0.014144	2.38835	2.01604	2	0	2	0	0	4
TMI	271	2001-10-16	MFQ	0.961009	45.6078	6.86	-0.058435	1.8516	1.89637	2	0	0	0	0	4
TMI	314	2001-11-23	MFQ	0.972361	6.82517	3.29	0.01261	3.71477	1.10086	1	1	0	0	0	2
TMI	337	2002-01-02	MFQ	0.948824	52.1961	2.59	0.02335	4.11023	2.16831	2	0	0	0	0	4
TMI	1029	2001-05-07	MFQ	1.17584	29.0121	13.26	-0.01809	2.55967	3.72732	4	0	1	0	0	5
TMI	1044	2001-05-14	MFQ	1.06736	5.91555	5.26	0.021908	3.2736	0.966172	1	0	1	0	0	1
TMI	1048	2001-05-16	MFQ	1.05225	6.58354	16.91	-0.0229	1.62628	1.1107	1	0	1	0	1	3
TMI	1051	2001-05-17	MFQ	0.952355	20.7919	9.48	-0.012038	2.86383	0.914581	1	0	0		0	1
TMI	1105	2001-06-07	MFQ	0.749666	35.5251	11.4	-0.005125	3.84776	0.993614	1	0	1		0	1
TMI	1216	2001-08-07	MFQ	0.923582	55.5191	4.32	0.000734	3.71677	2.16345	2	0	0		0	4
TMI	1246	2001-08-27	MFQ	1.12323	4.42833	17.91	0.063543	2.31725	0.925275	1	0	1		1	3
TMI	1249	2001-08-28	MFQ	1.12366	6.11837	8.64	0.00542	2.20321	0.986409	1	0	1		0	1
TMI	1250	2001-08-28	MFQ	0.941299	5.52711	11.67	0.057994	1.1833	1.22282	1	0	0		0	1
TMI	1293	2001-09-28	MFQ	1.10541	6.11765	15.97	-0.012275	2.19301	0.835975	1	0	0		0	1
TMI	1301	2001-10-04	MFQ	1.01307	10.2739	11.51	0.023281	2.57838	0.942652	1	0	1		0	1
TMI	1304	2001-10-08	MFQ	1.09623	15.4545	14.76	-0.005676	1.95982	1.00386	1	0	0		0	1
TMI	1338	2001-11-02	MFQ	1.00172	46.3896	13.01	2e-06	1.68876	1.83164	2	0	0		0	4
TMI	1341	2001-11-05	MFQ	0.904906	22.7861	32.77	-0.007309	1.18232	0.89466	1	0	0	0	0	1
TMI	1351	2001-11-12	MFQ	1.01426	13.4396	2.52	0.027908	2.0122	0.88726	1	0	1		0	1
TMI	1353	2001-11-15	MFQ	0.886539	10.6257	6.86	0.051731	1.61071	1.00923	1	0	0		0	1
TMI	1368	2001-11-24	MFQ	1.0335	7.69608	5.01	0.011677	2.19162	0.886224	1	0	0		0	1
TMI	1374	2001-11-28	MFQ	0.929558	14.4121	4.82	0.040894	2.45906	1.03831	1	0	0		0	1
TMI	1378	2001-12-06	MFQ	0.958741	21.3601	5.41	0.004812	3.1827	0.907244	1	1	0		0	2
TMI	1395	2002-01-07	MFQ	1.06771	36.7008	5.77	0.060148	3.09019	1.11917	1	0	1		0	1
TMI	1400	2002-01-10	MFQ	0.888077	24.785	4.77	0.014126	2.79811	1.02114	1	0	0		0	1
TMI	1409	2002-01-18	MFQ	1.08377	78.7046	2404.35	0.076522	17.3917	1.90281	2	0	0		0	4
TMI	1410	2002-01-18	MFQ	1.05486	46.2361	5.23	0.043282	3.72127	1.98952	2	0	0		0	4
TMI	1419	2002-01-29	MFQ	0.881387	32.8422	8.22	2e-06	1.99436	0.88074	1	0	1		0	1
TMI	1425	2002-02-09	MFQ	0.986043	72.4882	3.7	7e-06	2.7291	1.87965	2	0	1		0	4
TMI	1426	2002-02-13	MFQ	0.95802	51.7998	3.35	0.018395	3.7181	1.87724	2	0	0		0	4
TMI	1428	2002-02-15	MFQ	0.946775	20.6579	2.66	0.024911	3.30537	0.91589	1	0	1		0	1
TMI	1443	2002-03-04	MFQ	1.04718	5.10906	4.45	0.035769	2.81467	0.975729	1	1	0		0	2
TMI	1444	2002-03-05	MFQ	0.992208	34.7513	4.21	0.018404	2.61455	0.951331	1	0	0		0	1
TMI	1448	2002-03-11	MFQ	0.983944	43.4924	7.5	0.041846	1.81927	0.906762	1	0	1		0	1
TMI	1453	2002-03-14	MFQ	0.961261	33.9272	2.68	0.02033	3.44567	0.883958	1	0	0		0	1
TMI	1456	2002-03-27	MFQ	1.24155	50.6657	9.28	0.020412	3.96179	0.859677	1	0	1		0	1
TMI	1461	2002-04-12	MFQ	0.964935	24.4892	3.56	0.013525	2.53204	0.839747	1	0	0		0	1
TMI	1466	2002-04-15	MFQ	1.11845	22.4445	6.75	0.001919	1.85418	0.897781	1	0	0	0	0	1
TMI	1467	2002-04-15	MFQ	0.864194	30.3199	8.33	0.036301	2.32394	0.839886	1	0	1		0	1
TMI	1476	2002-04-30	MFQ	0.972464	95.5261	3.86	0.027984	5.00219	1.96189	2	0	0	0	0	4
TMI	1478	2002-05-02	MFQ	1.14259	34.5575	11.53	0.022476	2.26067	1.9808	2	0	0		0	4
TMI	1480	2002-05-02	MFQ	0.959015	41.0758	4.22	6.4e-05	2.88631	1.78416	2	0	1		0	4
TMI	1489	2002-05-14	MFQ	0.96876	54.8801	2.22	0.012307	5.00222	1.47341	1	0	0		0	1
TMI	1497	2002-05-20	MFQ	0.903874	66.3869	5.06	5.8e-05	2.93896	1.6025	2	0	0		0	4
TMI	1499	2002-05-21	MFQ	0.959903	25.7422	3.13	0.004248	2.75874	0.952109	1	0	0		0	1
TMI	1521	2002-06-01	MFQ	0.976037	11.1468	6.64	0.028903	1.85629	0.825724	1	0	0		0	1
TMI	1526	2002-06-04	MFQ	0.811848	17.3143	7.18	0.012971	2.68582	0.860097	1	0	0		0	1
TMI	1528	2002-06-06	MFQ	1.04344	91.4585	2.85	0.004333	3.49195	2.4276	2	0	0		0	4
TMI	1532	2002-06-10	MFQ	0.922334	33.2278	4.87	0.004057	2.4157	0.859671	1	0	0		0	1
TMI	1533	2002-06-10	MFQ	0.963984	100.016	5.17	0.016326	2.36462	2.33258	2	0	0		0	4
TMI	1534	2002-06-17	MFQ	0.994474	25.7673	3.4	0.040121	3.15807	1.77384	2	0	0		0	4
TMI	1535	2002-06-17	MFQ	1.07778	8.24369	17.29	0.047036	1.6177	0.863973	1	0	0		0	1
UM	234	1995-04-06	MFQ	1.01895	18.3614	32.56	-0.062741	1.2554	1	1	1	0	0	0	2
UM	242	1995-05-18	MFQ	1.05427	108.457	10.82	-0.087198	3.1383	2.69	3	0	0	0	0	5
UM	243	1995-05-18	MFQ	1.13872	122.987	11.81	-0.084749	4.03935	3.34	3	0	0	0	0	5
UM	247	1995-06-08	MFQ	0.963477	6.48443	15.7	0.03399	2.50561	1.1	1	1	0	0	0	2
UM	266	1995-08-17	MFQ	1.01961	32.6761	7.29	-0.036298	2.41494	0.99	1	0	1	1	1	3
UM	271	1995-09-29	MFQ	1.03381	69.7838	4.86	0.015026	2.36341	1.88	2	0	0	0	0	4
UM	1261	1995-09-05	MFQ	1.18511	86.3418	9.49	0.098146	4.16707	3.48	3	0	1	0	0	5
VH	112	1995-05-27	MFQ	1.15063	61.5204	29.93	0.043548	1.37278	0.94	1	0	1	0	1	3
VH	114	1995-06-03	MFQ	0.908106	28.2963	6.47	0.039168	4.39727	0.875	1	0	1	1	1	3
VH	116	1995-06-08	MFQ	1.05627	32.3437	11.42	-0.026358	1.91215	0.84	1	0	1	0	0	1
VH	117	1995-06-12	MFQ	1.109	123.751	815.54	0.040287	12.4051	1.575	2	0	1	0	0	4
WAL	394	2002-11-23	MFQ	0.911148	18.5909	2.95	-0.003518	2.50362	0.942183	1	0	0		0	1
